# Supplementary material for: A multichaperone condensate enhances protein folding in the endoplasmic reticulum
Source: Nat Cell Biol. 2025 Aug 11;27(9):1422–30. doi: 10.1038/s41556-025-01730-w (PMC12431857; doi:10.1038/s41556-025-01730-w)
Supplement: Supplementary file 3 — Table 1. Statistics on diffraction data and refinement of PDIA6 domain b (residues 274–427). *Values in parenthesis are for the highest resolution shell. Table 2. Co-localization of ER chaperones in PDIA6 condensates. PCC for pixel intensity of the indicated proteins (protein 1 and protein 2) in 10–15 cells (n). Table 3. Number of independent experiments with similar outcomes. All microscopy images and western blots are representative of the results of all independent repetitions. No data were excluded. [file 41556_2025_1730_MOESM3_ESM.xlsx]

## Sheet: Supplementary Table 1
Space group	PDIA6 domain bΔC (P275-L427)
PDB ID	8cpq
Wavelength (Å)	1.00001
Resolution range (Å)	50.4–1.80
	(1.86-1.80)*
Space group	C2 2 21
Unit cell	57.4 96.9 63.3
a, β, γ (°)	90 90 90
Unique reflections	16717 (1638)
Multiplicity	10.2 (10.0)
Completeness (%)	99.91 (99.88)
Mean I/s(I)	10.5 (1.4)
Wilson B-factor	20.7
R-meas	0.202 (1.99)
CC1/2	0.998 (0.637)
R-work	0.186 (0.277)
R-free	0.216 (0.323)
Number of non-hydrogen atoms	1318
macromolecules	1163
ligands	0
water	155
Protein residues	150
RMS(bonds)	0.007
RMS(angles)	1.07
Ramachandran	97.3
favored (%)
Ramachandran	0
outliers (%)
Rotamer	0
outliers (%)
Clashscore	2.2
B-factor (All)	30

## Sheet: Supplementary Table 2
Protein 1	Protein 2	PCC	n (cells)
PDIA6 (endog.)	BiP (endog.)	0.936 ± 0.018	15
BiP (endog.)	ERdj3 (endog.)	0.885 ± 0.038	15
PDIA6 (endog.)	Grp94 (endog.)	0.952 ± 0.013	15
PDIA6 (endog.)	PDIA1 (endog.)	0.944 ± 0.134	15
PDIA6-GFP (transf.)	BiP (endog.)	0.964 ± 0.014	13
PDIA6-GFP (transf.)	ERdj3 (endog.)	0.869 ± 0.102	10
PDIA6-GFP (transf.)	Grp94 (endog.)	0.804 ± 0.043	15
PDIA6-GFP (transf.)	PDIA1 (endog.)	0.858 ± 0.044	15
BiP (endog.)	calreticulin (endog.)	0.393 ± 0.027	15
BiP (endog.)	calnexin (endog.)	0.455 ± 0.032	15
PDIA6-GFP (transf.)	calreticulin (endog.)	0.463 ± 0.075	10
PDIA6-GFP (transf.)	calnexin (endog.)	0.377 ± 0.139	15
PDIA6 (endog.)	proinsulin (transf.)	0.931 ± 0.013	15
PDIA6-GFP (transf.)	proinsulin (transf.)	0.881 ± 0.051	11

## Sheet: Supplementary Table 3
Figure	number of independent experiments
Fig. 1a	10
Fig. 1b	3
Fig. 1c	3
Fig. 1g	3
Fig. 1h	3
Fig. 1i	3
Fig. 3e	3
Fig. 3f	3
Fig. 4a	3
Fig. 4b	3
Fig. 4c	3
Fig. 4e	3
Fig. 4f	3
Fig. 4g	3
Fig. 5a	3
Fig. 5b	3
Fig. 5c	3
Fig. 5d	4
ED Fig. 1b	3
ED Fig. 1d	3
ED Fig. 1g	10
ED Fig. 1h	3
ED Fig. 1i	3
ED Fig. 1j	3
ED Fig. 1k	3
ED Fig. 1l	3
ED Fig. 1m	3
ED Fig. 2a	3
ED Fig. 2b	3
ED Fig. 2d	3
ED Fig. 2e	3
ED Fig. 2f	3
ED Fig. 2g	3
ED Fig. 3a	3
ED Fig. 3b	3
ED Fig. 3c	10
ED Fig. 3e	10
ED Fig. 3f	3
ED Fig. 3g	3
ED Fig. 6h	3
ED Fig. 6i	3
ED Fig. 7a	3
ED Fig. 7b	3
ED Fig. 7l	3
ED Fig. 7m	3
ED Fig. 8b	3
ED Fig. 8c	3
ED Fig. 9a	3
ED Fig. 9b	3
ED Fig. 9c	3
ED Fig. 10b	3
ED Fig. 10c	3
ED Fig. 10d	3
ED Fig. 10e	3
ED Fig. 10f	3
ED Fig. 10l	3
