# Supplementary material for: A multichaperone condensate enhances protein folding in the endoplasmic reticulum
Source: Nat Cell Biol. 2025 Aug 11;27(9):1422–30. doi: 10.1038/s41556-025-01730-w (PMC12431857; doi:10.1038/s41556-025-01730-w)
Supplement: Supplementary file 8 — Statistical source data. [file 41556_2025_1730_MOESM8_ESM.xlsx]

## Sheet: Fig.1d
repetition 1 (black trace)							repetition 2 (light grey trace)							repetition 3 (dark grey trace)	mean
time [s]	intensity [a.u.]	norm. Intensity		t1/2 [s]	75.4515		time [s]	intensity [a.u.]	norm. Intensity		t1/2 [s]	92.2436		time [s]	intensity [a.u.]	norm. Intensity		t1/2 [s]	65.0144
0	65236	1.00602		diffusion coefficient [um^2/s]	0.00406154		0	65095	1.01527		diffusion coefficient [um^2/s]	0.00332217		0	47904.6	0.992827		diffusion coefficient [um^2/s]	0.00471356
0.466418	64921.5	1.00116		bleached area [um^2]	3.849		0.338066	64038.5	0.999689		bleached area [um^2]	3.849		0.698324	49815.4	1.03336		bleached area [um^2]	3.849
0.932836	63933.9	0.985936					0.676133	64038.5	1.00059					1.39665	49134.3	1.02015
1.39925	64531.1	0.995146					1.0142	63397.2	0.991465					2.09497	48997.1	1.01822
1.86567	64967	1.00187					1.35227	63536.8	0.994547					2.7933	49178.7	1.02292
2.33209	65164.7	1.00492					1.69033	63585.3	0.996207					3.49162	48105.4	1.0015
2.79851	64846.1	1					2.0284	64410.8	1.01005					4.18994	44564	0.928613
3.26493	64805.4	0.999375					2.36646	64546.9	1.01311					4.88827	45663.6	0.952387
3.73134	65003.8	1.00243					2.70453	64186	1.00836					5.58659	49159.9	1.02624
4.19776	65049.8	1.00314					3.0426	64904.7	1.02057					6.28492	50418.2	1.05346
4.66418	3136.67	0.0483711					3.38066	111.56	0.00175578					6.98324	177.778	0.00371796
5.1306	6454.53	0.0995364					3.71873	252.32	0.00397474					7.68156	849.222	0.0177764
5.59701	7590.22	0.11705					4.0568	673.24	0.0106151					8.37989	1447.56	0.0303286
6.06343	8396.96	0.129491					4.39486	910.64	0.0143713					9.07821	2242.33	0.0470233
6.52985	8833.53	0.136223					4.73293	1159.44	0.0183144					9.77654	3004.33	0.0630604
6.99627	8917.4	0.137517					5.07099	1294.72	0.0204699					10.4749	3278	0.0688674
7.46269	9316.56	0.143672					5.40906	1548.32	0.0245018					11.1732	3750.22	0.0788604
7.9291	9586.84	0.14784					5.74713	1947.12	0.0308409					11.8715	4293.78	0.090373
8.39552	9868.8	0.152188					6.08519	2261.2	0.0358485					12.5698	4377.78	0.0922253
8.86194	11536.6	0.177908					6.42326	2408.64	0.0382209					13.2682	4798.33	0.101178
9.32836	10030.8	0.154687					6.76133	2910.84	0.0462324					13.9665	5185.78	0.109448
9.79478	10143.7	0.156427					7.09939	3392.4	0.0539304					14.6648	5955	0.125798
10.2612	10400	0.160381					7.43746	3457.04	0.0550085					15.3631	6063	0.128197
10.7276	10388.6	0.160204					7.77552	3924.4	0.0625026					16.0615	6776.33	0.143412
11.194	10656.5	0.164335					8.11359	4028.24	0.0642155					16.7598	7212.11	0.152775
11.6604	10414.7	0.160607					8.45166	4021.44	0.0641661					17.4581	7429.78	0.157531
12.1269	10819.5	0.166849					8.78972	4021.44	0.0642253					18.1564	8058.67	0.171022
12.5933	10618.2	0.163744					9.12779	4284.8	0.0684946					18.8547	8049.89	0.170994
13.0597	10914.6	0.168315					9.46586	4550.44	0.0728082					19.5531	8864.89	0.18848
13.5261	11165.5	0.172186					9.80392	4822.64	0.0772348					20.2514	9137.56	0.194457
13.9925	11868.7	0.183029					10.142	4968.16	0.079639					20.9497	9494.44	0.202239
14.459	11894	0.18342					10.4801	5191.68	0.0832991					21.648	10070.3	0.214704
14.9254	12249.8	0.188906					10.8181	5164.6	0.0829415					22.3464	10089.7	0.215316
15.3918	12879.5	0.198617					11.1562	5566.4	0.0894772					23.0447	9643.44	0.205985
15.8582	13062.1	0.201433					11.4943	5773.44	0.0928915					23.743	10967.2	0.234478
16.3246	13274.8	0.204712					11.8323	5587.72	0.089987					24.4413	11240.3	0.240541
16.791	15049.3	0.232077					12.1704	5736.24	0.0924648					25.1397	11283.7	0.241693
17.2575	14015.4	0.216134					12.5085	6146.6	0.0991719					25.838	11613.4	0.248989
17.7239	13940.4	0.214978					12.8465	6283.96	0.101483					26.5363	11765.8	0.25249
18.1903	14785.1	0.228003					13.1846	6376.16	0.103068					27.2346	12327.6	0.264792
18.6567	14427.8	0.222493					13.5227	6680.64	0.108091					27.933	12539.6	0.269598
19.1231	13887.7	0.214164					13.8607	6871.8	0.111287					28.6313	12953.9	0.278766
19.5896	15401.4	0.237508					14.1988	7041.56	0.114143					29.3296	13098.1	0.282134
20.056	15982.6	0.24647					14.5368	7377.4	0.119699					30.0279	12900.8	0.278144
20.5224	16749.1	0.258291					14.8749	8097.8	0.131511					30.7263	14349.3	0.309665
20.9888	17000.8	0.262172					15.213	7933.92	0.128971					31.4246	13477.6	0.291125
21.4552	18667.3	0.287871					15.551	7908	0.12867					32.1229	12903.2	0.278981
21.9216	19197.2	0.296044					15.8891	8799.8	0.143315					32.8212	13029.8	0.281982
22.3881	18738.4	0.288969					16.2272	8491.72	0.138428					33.5196	13624.8	0.295136
22.8545	18397.9	0.283717					16.5652	8680.32	0.141636					34.2179	13761.8	0.298385
23.3209	19662.8	0.303223					16.9033	9426.04	0.153949					34.9162	14041.3	0.304733
23.7873	18107.8	0.279243					17.2414	9444.04	0.154388					35.6145	13503.2	0.293332
24.2537	18305.4	0.28229					17.5794	9122.36	0.149271					36.3128	13616.9	0.296081
24.7201	18319	0.282501					17.9175	8848	0.144918					37.0112	14481.4	0.315177
25.1866	19940.9	0.307511					18.2556	9740.56	0.159688					37.7095	14013.8	0.305287
25.653	19670	0.303335					18.5936	10555.5	0.173212					38.4078	15169.4	0.330777
26.1194	18730.4	0.288845					18.9317	11213.8	0.184189					39.1061	14205	0.31004
26.5858	18445.9	0.284457					19.2698	11592.2	0.190586					39.8045	13949.9	0.304761
27.0522	19686.7	0.303592					19.6078	11946.5	0.196598					40.5028	14963.4	0.327215
27.5187	19858.5	0.306241					19.9459	12241.4	0.201643					41.2011	15698.7	0.343619
27.9851	20820.1	0.321071					20.284	12148.7	0.200306					41.8994	15008.9	0.328834
28.4515	20852.4	0.321568					20.622	13119.6	0.21652					42.5978	16226.2	0.355844
28.9179	20669	0.318741					20.9601	12585.7	0.207907					43.2961	17373.8	0.381373
29.3843	20127.8	0.310394					21.2982	12946.2	0.214066					43.9944	16511.6	0.362793
29.8507	19382.8	0.298906					21.6362	12680.6	0.209874					44.6927	15633.7	0.343832
30.3172	19294.5	0.297544					21.9743	13091.9	0.21689					45.3911	15655.8	0.344648
30.7836	21662.3	0.334058					22.3124	13290.4	0.220388					46.0894	16773.3	0.369603
31.25	22503.7	0.347034					22.6504	13357.4	0.221712					46.7877	15525.9	0.342444
31.7164	22258.9	0.343259					22.9885	13930.5	0.231446					47.486	15971.4	0.352609
32.1828	22075	0.340422					23.3266	14668.2	0.243937					48.1844	16271.3	0.359575
32.6493	24205	0.373269					23.6646	13847.4	0.230509					48.8827	16869.8	0.373158
33.1157	24854.7	0.383289					24.0027	14199.5	0.236598					49.581	16620.9	0.368006
33.5821	23723.7	0.365848					24.3408	14243.6	0.237561					50.2793	17415.4	0.38597
34.0485	23334.4	0.359844					24.6788	14543	0.242789					50.9777	17504.8	0.388324
34.5149	23798	0.366992					25.0169	14798	0.247284					51.676	17276.9	0.383639
34.9813	24291.3	0.374601					25.355	14588.2	0.244013					52.3743	17274.4	0.383955
35.4478	22734.4	0.350591					25.693	14591.2	0.2443					53.0726	17769.4	0.395339
35.9142	22787.2	0.351405					26.0311	14911.4	0.249901					53.7709	18889.2	0.420659
36.3806	24218	0.37347					26.3692	14902.9	0.250001					54.4693	17565.3	0.391555
36.847	22446.8	0.346156					26.7072	14674	0.2464					55.1676	17870	0.398733
37.3134	22515.9	0.347222					27.0453	15244.2	0.256224					55.8659	19400	0.433292
37.7799	23654	0.364772					27.3834	16200.2	0.272557					56.5642	18739.1	0.418938
38.2463	23883.7	0.368315					27.7214	16026.5	0.269897					57.2626	20153.9	0.451006
38.7127	23993.4	0.370006					28.0595	16403.6	0.276516					57.9609	20494.2	0.459068
39.1791	22140.8	0.341437					28.3976	17569.4	0.296457					58.6592	20262	0.454309
39.6455	23233.9	0.358294					28.7356	16551	0.279545					59.3575	20691.7	0.464395
40.1119	22064.3	0.340257					29.0737	17010.4	0.287586					60.0559	21861.3	0.491126
40.5784	21793.2	0.336077					29.4118	16909.2	0.286153					60.7542	19387.7	0.435979
41.0448	22224	0.342719					29.7498	16949.8	0.287121					61.4525	20473.8	0.460854
41.5112	22829.2	0.352053					30.0879	17020.5	0.288601					62.1508	20132.9	0.453624
41.9776	23494.3	0.362309					30.426	17135	0.290827					62.8492	21880.2	0.493478
42.444	22808.6	0.351735					30.764	17936.8	0.304735					63.5475	20357.7	0.459589
42.9104	22641.2	0.349154					31.1021	17345.8	0.294984					64.2458	20574	0.464929
43.3769	23247	0.358497					31.4402	17776.6	0.302608					64.9441	21446.7	0.485126
43.8433	23466.6	0.361883					31.7782	17708.7	0.301747					65.6425	21454.2	0.485775
44.3097	23946.6	0.369284					32.1163	18148	0.309538					66.3408	21676.1	0.491282
44.7761	23337.2	0.359887					32.4544	18477.7	0.315472					67.0391	21734.9	0.4931
45.2425	23047.6	0.355421					32.7924	18163.5	0.310413					67.7374	19848.4	0.450747
45.709	24588.7	0.379186					33.1305	17925.2	0.306645					68.4358	24064.2	0.547025
46.1754	24729.7	0.38136					33.4686	18460.8	0.316119					69.1341	21782.8	0.495653
46.6418	25511.2	0.393413					33.8066	19307.8	0.330949					69.8324	22192.1	0.505467
47.1082	25511.2	0.393413					34.1447	18101.9	0.310587					70.5307	23286.6	0.53092
47.5746	26579.7	0.40989					34.4828	18285.4	0.314048					71.2291	24067.9	0.549279
48.041	27584.7	0.425389					34.8208	18784	0.32293					71.9274	24493.1	0.559538
48.5075	27146.2	0.418626					35.1589	18214.6	0.313452					72.6257	24073.4	0.550498
48.9739	28691.9	0.442462					35.497	18689.5	0.321946					73.324	22508	0.515212
49.4403	29162	0.449713					35.835	19002.4	0.327661					74.0223	23772.9	0.544708
49.9067	28347	0.437144					36.1731	18894.5	0.326125					74.7207	22550.1	0.517205
50.3731	28726.2	0.442992					36.5112	19102.8	0.330051					75.419	22152.7	0.508596
50.8396	29290.8	0.451699					36.8492	19164.8	0.331452					76.1173	22373.9	0.514189
51.306	30985.8	0.477837					37.1873	19342	0.334851					76.8156	23436.3	0.539144
51.7724	27820.9	0.429031					37.5254	19312.9	0.334682					77.514	22865.4	0.526537
52.2388	28198.7	0.434856					37.8634	19251.2	0.333948					78.2123	22442	0.517304
52.7052	29888.2	0.460911					38.2015	19451	0.337752					78.9106	22903.9	0.52848
53.1716	28237.2	0.435451					38.5396	19647.8	0.34151					79.6089	22598.8	0.521964
53.6381	28237.2	0.435451					38.8776	19936	0.346868					80.3073	22388	0.517615
54.1045	30251.4	0.466513					39.2157	19675	0.342672					81.0056	23681.2	0.548065
54.5709	29012.8	0.447411					39.5538	19877	0.346539					81.7039	24149	0.559454
55.0373	29622.7	0.456817					39.8918	20349.6	0.355135					82.4022	22947.7	0.532159
55.5037	30460.6	0.469738					40.2299	20022.8	0.349786					83.1006	23117.6	0.53664
55.9701	30654.2	0.472724					40.568	20382.9	0.356435					83.7989	22855.6	0.531094
56.4366	28853.4	0.444954					40.906	19852.3	0.347508					84.4972	24248.1	0.564022
56.903	29986.5	0.462427					41.2441	20397.9	0.357419					85.1955	25459.1	0.59279
57.3694	29299	0.451826					41.5822	20224.1	0.354733					85.8939	23758.9	0.553762
57.8358	29310.6	0.452004					41.9202	20553.1	0.360869					86.5922	23918.8	0.558054
58.3022	28282.1	0.436143					42.2583	20287	0.356558					87.2905	22950.9	0.536016
58.7687	28730.6	0.44306					42.5963	20538	0.361336					87.9888	23601.1	0.551762
59.2351	29271.9	0.451407					42.9344	20463.6	0.360394					88.6872	23382.7	0.547211
59.7015	30904.6	0.476585					43.2725	20810.6	0.366878					89.3855	23371.9	0.547515
60.1679	30124.9	0.464562					43.6105	20754	0.366255					90.0838	23411.4	0.549001
60.6343	31041.4	0.478695					43.9486	21129.8	0.373266					90.7821	23682	0.555912
61.1007	32273.9	0.497702					44.2867	21195.2	0.374803					91.4804	24797.4	0.582691
61.5672	30667.4	0.472928					44.6247	20627.6	0.36514					92.1788	24070.4	0.566186
62.0336	31122.3	0.479942					44.9628	20777.4	0.368168					92.8771	24332.4	0.572935
62.5	31368.9	0.483744					45.3009	20564.7	0.364772					93.5754	23949.3	0.564491
62.9664	33138.3	0.511031					45.6389	21116.3	0.374941					94.2737	24524.8	0.578648
63.4328	32366	0.499122					45.977	20729.4	0.368448					94.9721	23598.6	0.557366
63.8993	32881.9	0.507078					46.3151	20791.6	0.369935					95.6704	23461.3	0.554694
64.3657	31937.6	0.492515					46.6531	21406.8	0.381272					96.3687	23335.7	0.55229
64.8321	30446.1	0.469515					46.9912	20593.7	0.367168					97.067	24199.3	0.573321
65.2985	32749.4	0.505035					47.3293	20810.6	0.371417					97.7654	24393	0.578505
65.7649	32730.9	0.504749					47.6673	20307	0.362804					98.4637	25219.9	0.598732
66.2313	33309.1	0.513665					48.0054	21095.5	0.377279					99.162	25051.9	0.595358
66.6978	33557.3	0.517493					48.3435	20416.9	0.36552					99.8603	25473.9	0.606013
67.1642	32303.8	0.498162					48.6815	21049.9	0.377243					100.559	25636.1	0.610504
67.6306	34095.3	0.525789					49.0196	21498.3	0.385678					101.257	26011.8	0.620092
68.097	33849.8	0.522003					49.3577	21933.7	0.393897					101.955	27266.6	0.650678
68.5634	32398	0.499616					49.6957	21145.8	0.380142					102.654	25913.7	0.619036
69.0299	33434.3	0.515597					50.0338	20410.4	0.367303					103.352	24991.9	0.597636
69.4963	33214.9	0.512213					50.3719	20705	0.372993					104.05	24994.3	0.598317
69.9627	32755.1	0.505123					50.7099	20676.1	0.37286					104.749	26166.4	0.627027
70.4291	33099.3	0.51043					51.048	20737.1	0.374349					105.447	24373.9	0.584681
70.8955	33001.1	0.508915					51.3861	21046.8	0.380337					106.145	24602.7	0.590785
71.3619	33324	0.513895					51.7241	20817.6	0.376589					106.844	24977.3	0.600409
71.8284	34045.7	0.525025					52.0622	20881.5	0.378139					107.542	26251.9	0.631707
72.2948	33717	0.519955					52.4003	21436.2	0.388591					108.24	26636.6	0.641634
72.7612	33604.9	0.518226					52.7383	21125.3	0.383357					108.939	25534.3	0.615728
73.2276	33935.8	0.52333					53.0764	21817	0.396323					109.637	26129.2	0.630734
73.694	33466.8	0.516097					53.4145	21561	0.392085					110.335	27400.3	0.662112
74.1604	34018.4	0.524604					53.7525	22412.1	0.407991					111.034	26547	0.642166
74.6269	32991.4	0.508765					54.0906	23023.9	0.419568					111.732	25099.8	0.607797
75.0933	33082.1	0.510165					54.4287	22601.4	0.412304					112.43	26049.8	0.631466
75.5597	34612.4	0.533764					54.7667	21478.8	0.392237					113.128	25325	0.614545
76.0261	34123.3	0.526222					55.1048	21633.6	0.395482					113.827	24593.9	0.597433
76.4925	35357.6	0.545256					55.4429	21692	0.396969					114.525	25248.9	0.613993
76.959	33462.5	0.51603					55.7809	22761.2	0.416975					115.223	27635	0.672728
77.4254	32955	0.508204					56.119	23618.8	0.433145					115.922	26017.6	0.634025
77.8918	35942.3	0.554273					56.4571	23309.5	0.427926					116.62	25929.2	0.632543
78.3582	35884	0.553373					56.7951	22059.6	0.405409					117.318	26958.8	0.658357
78.8246	35317.7	0.54464					57.1332	22257	0.409472					118.017	27420.1	0.670334
79.291	35173.6	0.542418					57.4713	23222.6	0.427691					118.715	25695.4	0.62884
79.7575	35221.9	0.543163					57.8093	23101.7	0.425917					119.413	28429.6	0.696492
80.2239	36561.7	0.563825					58.1474	22865.5	0.422013					120.112	26599.8	0.652359
80.6903	37216.4	0.57392					58.4855	23776	0.439286					120.81	25662.4	0.630043
81.1567	35866.3	0.5531					58.8235	23060.3	0.426516					121.508	26546.9	0.652453
81.6231	36543.2	0.563539					59.1616	23866.4	0.441898					122.207	26460.1	0.651016
82.0896	35754.1	0.55137					59.4997	23192.1	0.429873					122.905	26302.8	0.647838
82.556	35843.5	0.552748					59.8377	23713.8	0.440014					123.603	26554.7	0.654743
83.0224	36284.9	0.559556					60.1758	24259.2	0.450617					124.302	26948	0.665154
83.4888	35905.7	0.553708					60.5139	22639.8	0.420988					125	26311.7	0.650145
83.9552	36465.7	0.562344					60.8519	22486	0.418578					125.698	27249.1	0.674032
84.4216	37335.6	0.575758					61.19	24752.8	0.461271					126.397	27756.6	0.687323
84.8881	36413.9	0.561545					61.5281	23296.6	0.434601					127.095	25947.2	0.643212
85.3545	37099.9	0.572124					61.8661	23865.3	0.44569					127.793	27486.4	0.682103
85.8209	38082.4	0.587276					62.2042	22844.9	0.427095					128.492	26577.1	0.660249
86.2873	39046.4	0.602142					62.5423	23623.5	0.442129					129.19	27270.9	0.678217
86.7537	38498	0.593684					62.8803	24369	0.456576					129.888	27602.3	0.687203
87.2201	38496.6	0.593662					63.2184	24471.2	0.458986					130.587	28071	0.699628
87.6866	37121.1	0.572451					63.5565	24228.8	0.454933					131.285	26820.9	0.669196
88.153	37723	0.581732					63.8945	24269.1	0.456184					131.983	27010.7	0.674662
88.6194	37122.5	0.572473					64.2326	23518.2	0.442549					132.682	27724.4	0.693243
89.0858	38383.4	0.591918					64.5707	24366.5	0.459012					133.38	28441.8	0.711954
89.5522	37872.4	0.584036					64.9087	24509.6	0.462209					134.078	28345.4	0.710315
90.0187	38293.7	0.590534					65.2468	22877.3	0.431898					134.777	28273.8	0.709292
90.4851	38605.3	0.595339					65.5849	24808	0.468859					135.475	27160.2	0.682101
90.9515	38222.9	0.589442					65.9229	24485	0.463259					136.173	29750.2	0.747962
91.4179	37804.9	0.582996					66.261	23418	0.443556					136.872	28091	0.70702
91.8843	37463.8	0.577736					66.5991	24179.5	0.458482					137.57	26869.8	0.677023
92.3507	37741.3	0.582015					66.9371	25624.6	0.486415					138.268	27860.1	0.702746
92.8172	37419.6	0.577055					67.2752	24512.6	0.465819					138.966	27586.3	0.696604
93.2836	40315.1	0.621706					67.6133	24430.2	0.464763					139.665	27586.3	0.697369
93.75	38707.6	0.596916					67.9513	23740.6	0.45214					140.363	27762.1	0.702585
94.2164	37394.3	0.576664					68.2894	25244.6	0.481314					141.061	26441.6	0.669902
94.6828	41023.9	0.632636					68.6275	24922.9	0.475704					141.76	27208.2	0.690085
95.1493	40775.8	0.628811					68.9655	24295.6	0.464242					142.458	26199.3	0.66523
95.6157	38490.6	0.593571					69.3036	24570.5	0.470014					143.156	25648.8	0.651971
96.0821	39251.3	0.605302					69.6416	25523.4	0.488781					143.855	24567.6	0.625178
96.5485	36812.4	0.56769					69.9797	25367.5	0.486335					144.553	25997.2	0.662291
97.0149	36623.2	0.564773					70.3178	26003.8	0.499085					145.251	25821.8	0.658551
97.4813	40115.7	0.618631					70.6558	24563.3	0.471962					145.95	25261.9	0.644987
97.9478	38084.9	0.587313					70.9939	25302.3	0.486701					146.648	26660.8	0.681459
98.4142	39128	0.6034					71.332	25125.5	0.483838					147.346	25287.2	0.64707
98.8806	37831.4	0.583404					71.67	25901.4	0.499335					148.045	25914.1	0.663849
99.347	39507.8	0.609257					72.0081	26243.4	0.506492					148.743	25366.9	0.650555
99.8134	38603.7	0.595314					72.3462	25579.3	0.494226					149.441	25929.1	0.665716
100.28	38399.7	0.592169					72.6842	25269.1	0.488777					150.14	26198.9	0.673394
100.746	39697	0.612175					73.0223	26195.2	0.507259					150.838	25415.2	0.653982
101.213	38493.2	0.59361					73.3604	27071.4	0.524811					151.536	23573.2	0.607263
101.679	39720.5	0.612536					73.6984	25910.3	0.502866					152.235	22910.8	0.590859
102.146	38820.7	0.59866					74.0365	25479	0.495051					152.933	25556.9	0.659841
102.612	40519.5	0.624859					74.3746	25994.4	0.505631					153.631	25877.7	0.668874
103.078	40638.8	0.626697					74.7126	26606.8	0.518125					154.33	25438.1	0.658252
103.545	40463.5	0.623994					75.0507	25340.3	0.494018					155.028	25527.7	0.661313
104.011	39090.2	0.602817					75.3888	27072	0.528374					155.726	25367.3	0.6579
104.478	40701.4	0.627663					75.7268	25242.6	0.493224					156.425	26298	0.682807
104.944	39618.5	0.610964					76.0649	26154.3	0.511616					157.123	25474.6	0.662174
105.41	39872.6	0.614883					76.403	25852.4	0.506283					157.821	24462.6	0.636588
105.877	40376.7	0.622656					76.741	25762.7	0.505096					158.52	26017.9	0.677829
106.343	42264.2	0.651763					77.0791	27224.2	0.534356					159.218	26360	0.68752
106.81	42494.6	0.655317					77.4172	25066.4	0.49256					159.916	25201	0.658037
107.276	42640.7	0.657569					77.7552	26872.2	0.528645					160.615	25180.7	0.658253
107.743	41414.7	0.638663					78.0933	26209.8	0.516201					161.313	25158.1	0.658412
108.209	41897.7	0.646111					78.4314	27567.5	0.543558					162.011	25977.9	0.68064
108.675	42476.9	0.655043					78.7694	26590.4	0.524891					162.709	24583.9	0.644851
109.142	43196.3	0.666138					79.1075	26440.9	0.522535					163.408	25114.7	0.659525
109.608	42368.5	0.653371					79.4456	27567.2	0.545416					164.106	25293.2	0.664973
110.075	43110.9	0.66482					79.7836	26071	0.516403					164.804	25257.9	0.664804
110.541	43533	0.67133					80.1217	26498.5	0.525473					165.503	26051.1	0.686467
111.007	44959	0.69332					80.4598	27389.6	0.543766					166.201	25486.3	0.672355
111.474	42168.1	0.650282					80.7978	27273.7	0.542087					166.899	25620.6	0.676672
111.94	43439.4	0.669886					81.1359	26644.9	0.530198					167.598	25406.8	0.671797
112.407	43497.1	0.670776					81.474	28297.6	0.563732					168.296	26064	0.689968
112.873	43561.5	0.671769					81.812	28758.6	0.573576					168.994	25106.7	0.665391
113.34	43310.7	0.667902					82.1501	27667.2	0.552444					169.693	25789.9	0.684286
113.806	43564.3	0.671813					82.4882	27235.9	0.544461					170.391	26265.6	0.697712
114.272	43272.5	0.667313					82.8262	28127.4	0.562932					171.089	26009.9	0.691719
114.739	43737.8	0.674488					83.1643	27848	0.557986					171.788	26725.2	0.711566
115.205	44480	0.685934					83.5024	27059.4	0.542813					172.486	26497.6	0.706321
115.672	44809.7	0.691018					83.8404	27445	0.551187					173.184	25974.9	0.693192
116.138	43366.2	0.668758					84.1785	28224.3	0.567495					173.883	27357.2	0.73093
116.604	44317.7	0.683431					84.5166	28139.2	0.566442					174.581	26921.4	0.720124
117.071	44674.5	0.688933					84.8546	27976.9	0.56383					175.279	27655.1	0.74061
117.537	43870.8	0.67654					85.1927	28435.5	0.573741					175.978	29371.7	0.787496
118.004	44279.2	0.682838					85.5308	28444.3	0.574589					176.676	28270.2	0.758849
118.47	45232.7	0.697542					85.8688	27895.4	0.564159					177.374	26572.4	0.714109
118.937	44093.4	0.679972					86.2069	27863.9	0.56418					178.073	26713.3	0.718735
119.403	43147.7	0.665388					86.545	28655.9	0.580895					178.771	27225.3	0.733368
119.869	44289.3	0.682992					86.883	28309.5	0.574547					179.469	27225.3	0.734228
120.336	46752.8	0.720983					87.2211	27331.5	0.555349					180.168	26828.2	0.724367
120.802	44542.6	0.686899					87.5592	27957.8	0.568743					180.866	26542.7	0.717499
121.269	43275.7	0.667362					87.8972	27104.7	0.552036					181.564	27417.6	0.742021
121.735	42891.1	0.661432					88.2353	28575.2	0.58267					182.263	26037.2	0.705494
122.201	43809.4	0.675592					88.5734	28154.1	0.574762					182.961	27305.1	0.740721
122.668	43960.3	0.67792					88.9114	29264.4	0.598134					183.659	26930.6	0.731422
123.134	44850.6	0.691649					89.2495	28966.7	0.592749					184.358	27532.3	0.74865
123.601	45187.8	0.696849					89.5876	28787.2	0.589773					185.056	27454.6	0.747418
124.067	46312.8	0.714198					89.9256	30093.6	0.617268					185.754	27398	0.746762
124.534	46429.9	0.716003					90.2637	29341.6	0.602557					186.453	27037.3	0.737806
125	46411.4	0.715718					90.6018	29812.8	0.61296					187.151	26019.6	0.710876
125.466	46839.2	0.722315					90.9398	29691.9	0.6112					187.849	25478.9	0.696932
125.933	48197.9	0.743268					91.2779	28973.2	0.597115					188.547	27252.3	0.746329
126.399	46758.4	0.721069					91.616	29180.7	0.602108					189.246	27628.4	0.757531
126.866	46339.4	0.714608					91.954	29454.6	0.608485					189.944	27337.2	0.75044
127.332	47386.2	0.730751					92.2921	29338.9	0.606819					190.642	26954.9	0.740828
127.799	46867.6	0.722754					92.6302	30049.5	0.62226					191.341	27412.7	0.754311
128.265	46790.8	0.72157					92.9682	30919.5	0.641042					192.039	27839.3	0.766969
128.731	47593.4	0.733946					93.3063	30361.6	0.630229					192.737	26972.3	0.743974
129.198	46358.8	0.714907					93.6444	30508.2	0.634033					193.436	26910	0.743146
129.664	43806.9	0.675554					93.9824	30319.6	0.63087					194.134	27634.6	0.764072
130.131	43878.2	0.676654					94.3205	31276	0.651554					194.832	27525	0.761959
130.597	45660.5	0.704138					94.6586	30596.5	0.638166					195.531	28018.4	0.776553
131.063	45354.5	0.69942					94.9966	29377.6	0.613482					196.229	27877.1	0.773568
131.53	44881.1	0.692119					95.3347	30568.2	0.639116					196.927	27529.3	0.764839
131.996	46148.8	0.711668					95.6728	30836.3	0.645501					197.626	28939.7	0.804994
132.463	46822.3	0.722055					96.0108	30885.3	0.647309					198.324	29973.3	0.834756
132.929	46965.3	0.72426					96.3489	30742	0.645086					199.022	27769.3	0.774312
133.396	46328.9	0.714446					96.687	30781.4	0.646697					199.721	27843.2	0.777315
133.862	46274	0.713599					97.025	31926.9	0.671578					200.419	30466.6	0.851585
134.328	46504.2	0.71715					97.3631	31217	0.657444					201.117	28962	0.810515
134.795	46119.6	0.711218					97.7011	31949.8	0.673696					201.816	26943.3	0.75494
135.261	47198.5	0.727856					98.0392	31491.1	0.664834					202.514	27869.9	0.781854
135.728	47561.7	0.733457					98.3773	30663	0.648141					203.212	27180.9	0.763456
136.194	47226.9	0.728293					98.7153	31340.6	0.663274					203.911	28122.7	0.790874
136.66	48670.9	0.750563					99.0534	30026	0.636232					204.609	28561.2	0.80419
137.127	47064.8	0.725794					99.3915	31764.7	0.673898					205.307	28031.4	0.790241
137.593	48071.2	0.741314					99.7295	31176.2	0.662223					206.006	28394.8	0.801466
138.06	45373.9	0.699718					100.068	31869.2	0.677775					206.704	28340.8	0.800924
138.526	46969.5	0.724324					100.406	32217.9	0.686035					207.402	28897.6	0.817663
138.993	47005.3	0.724877					100.744	32468	0.692211					208.101	28248.4	0.800281
139.459	47233.8	0.728401					101.082	31962.6	0.682276					208.799	27953.2	0.792893
139.925	47926.1	0.739077					101.42	32294	0.690202					209.497	28437.7	0.80763
140.392	43597.3	0.672321					101.758	32812	0.702139					210.196	27876.6	0.792673
140.858	43639.2	0.672968					102.096	32872.5	0.704304					210.894	28064.3	0.799
141.325	41675.6	0.642687					102.434	31999.5	0.68645					211.592	28230.1	0.804716
141.791	43388.7	0.669105					102.772	33385.2	0.717064					212.291	28981.9	0.82717
142.257	45576.9	0.702849					103.11	32896.7	0.707449					212.989	29342.1	0.838492
142.724	46021.7	0.709709					103.448	32373	0.697053					213.687	27141.1	0.77656
143.19	46151.7	0.711713					103.786	32623.4	0.70332					214.385	27573.3	0.789909
143.657	46689.4	0.720006					104.124	32396	0.699287					215.084	27363	0.78486
144.123	45643.3	0.703874					104.462	33250.3	0.718624					215.782	30156.3	0.866062
144.59	45454.6	0.700963					104.801	32533.9	0.704019					216.48	32475.2	0.933824
145.056	45742	0.705395												217.179	30458	0.876915
145.522	47665.5	0.735058												217.877	30501	0.879253
145.989	46893.4	0.723152
146.455	46369.6	0.715073
146.922	47972.8	0.739797
147.388	47948.9	0.739429
147.854	47450.9	0.731748
148.321	46691.3	0.720035
148.787	47479.5	0.73219
149.254	47152.2	0.727142
149.72	47470.3	0.732048
150.187	49364.8	0.761264
150.653	49284.8	0.76003
151.119	49225.8	0.75912
151.586	48201.5	0.743324
152.052	48685.8	0.750793
152.519	47934.2	0.739202

## Sheet: Fig.1e
non-stressed	Tm stress	Tm washout	Tg stress	Tg washout
number of condensates per cell	number of condensates per cell	number of condensates per cell	number of condensates per cell	number of condensates per cell
41	0	9	0	51
45	0	17	0	9
13	0	12	0	48
10	0	17	0	35
15	0	19	0	24
22	0	18	0	8
46	0	11	0	15
21	0	18	0	44
18	0	35	0	16
22	0	29	0	18
31	0	39	0	31
15	0	30	0	49
37	0	22	0	19
34	0	14	0	24
33	0	39	0	8
8	0	12	0	19
54	0	14	0	6
12	0	55	0	13
40	0	12	0	18
34	0	17	0
5	0	10	0
20	0		0
10	0		0
14	0		0
22			0

## Sheet: Fig.1f
no stress	number of condensates anaylised	623	tm_wash	number of condensates anaylised	445	tg_wash	number of condensates anaylised	454
1.22			4.34			1.44
0.85			1.6			0.97
2.09			4.01			0.62
0.71			2.66			1.6
1.1			4.2			1.55
0.96			4.12			0.71
2.14			2.87			0.53
0.5			3.62			1.1
0.58			1.01			0.53
0.6						0.98
0.42						1.51
1.7			0.66			0.83
0.88			6.59			1.39
0.39			1.41			2.02
0.53			1.71			0.56
1.72			0.64			1.86
1.94			2			0.46
2.6			2.24			0.87
2.47			1.64			0.9
1.22			2.36			1.47
1.7			2.53			1.51
1.16			1.99			1.07
2.87			0.56			0.59
1.23			0.3			0.76
1.12			1.13			0.93
2.56			0.35			0.91
1.19			2.44			1.46
0.67			5.33			1.14
0.78						0.45
1.48						2.33
1.08			1.29			1.24
4.57			0.23			1.68
1.44			0.93			1.85
4.26			0.41			1.36
0.64			2.66			1.44
0.36			1.76			0.57
0.3			1.56			0.91
2.35			0.53			0.96
1.06			1.35			1.23
1.19			1.11			1.84
0.32			0.92			2.3
			1.85			2.35
						1.54
0.95						0.49
1.51			1.45			0.64
1.23			4.6			1.22
1.11			2.14			0.6
0.58			0.72			0.5
0.94			1.93			1.2
0.38			3.22			1.2
1.09			6.05			1.23
0.48			3.68
0.46			2.93
0.51			0.23			2.98
0.94			3.61			5.91
0.97			2.53			2.2
0.87			5.94			6.51
0.49			1.62			7.29
0.4			7.27			1.5
0.92			6.87			0.17
1.3						0.16
2.82						2.15
0.55			3.28
0.95			1.87
0.54			1.03			2.14
0.31			0.7			2.19
0.37			6.86			0.5
0.88			2.62			1.17
0.95			0.2			0.84
0.59			5.96			1.52
0.79			1.15			0.79
0.58			1.12			0.65
0.79			2.19			1.42
1.71			2.74			0.74
0.69			0.32			0.57
1.81			7.62			1.06
0.74			2.86			1.52
2.15			1.52			0.75
0.97			3.27			0.6
1.11			2.35			1.36
1.24			2.62			1.07
0.52						1.35
0.56						1.78
0.93			2.35			3.97
0.43			2.47			3.41
0.58			2.51			1.71
1.34			1.16			1.39
1.49			4.01			0.83
			2.99			2.42
			1.57			0.95
2.73			4.7			2.92
1.1			2.32			0.89
2.56			3.72			2.01
4.15			5.42			1.37
1.15			4.11			1.77
9.597			3.16			2.08
5.66			5.09			1.4
0.81			2.08			6.88
0.37			0.16			3.02
5.12			2.21			1.92
3.72			3.52			4.13
4.38						3.44
2.48						3.13
3.29			0.15			0.66
			3.26			2.09
			2.59			0.44
6.7			3.77			1.48
4.54			2.32			3.16
1.99			2.8			3.8
3.01			1.91			2.88
5.13			1.81			2.24
2.92			2.08			4.44
1.39			2.68
3.47			5.19
5.42						0.63
4.6						0.53
			0.27			0.37
			1.91			0.46
1.37			2.74			0.62
0.34			0.87			0.69
2.81			2.12			0.44
2.45			0.63			0.55
1.89			1.52			0.62
0.75			1.92			0.54
0.79			3.58			0.69
1.08			4.35			0.5
1.94			0.37			0.6
1.81			4.02			0.87
5.23			0.37			0.68
0.8			6.23			0.49
3.33			0.96			0.67
1.01			0.16			0.92
1.48			1.43			1.08
			0.66			0.71
						1.31
1.66						1.34
3.56			2.93			0.34
1.51			2.57			1.16
1.13			1.84			1.48
3.11			2.83			1.05
4.02			1.77			0.91
2.93			1.51			1.3
7.15			1.93			0.7
2.11			2.7			0.72
1.04			1.73			1.14
1.87			0.91			0.88
3.78			1.28			0.9
1.26			2.8			0.58
4.31			1.37			0.85
1.11			1.27
2.89			2.6
5.45			1.38			5.98
4.12			1.44			1.98
1.62			3.08			1.45
2.08			2.74			5.77
2.51			3.4			1.6
6.44			2.6			6.43
			1.11			3.28
			4.29			1.68
0.19			0.86			0.71
0.22			2.77			0.84
0.84			2.19			1.27
0.47			3.15			0.82
0.77			6.34			0.67
0.56			1.91			0.81
0.37			2.51			0.94
0.52			1.15			7.97
0.69			1.37			0.63
0.32			1.97			1.39
0.51			3.75			6.63
0.97			1.56			1.77
0.84						6.29
0.6						0.75
1.15			3.33			4.08
0.47			2.68			0.62
0.47			1.54
0.72			4.16
0.67			2.8			0.72
0.84			2.57			0.75
0.67			2.55			1.16
1.9			1.96			0.37
0.19			1.37			2.37
1.47			2.43			0.81
0.28			0.18			3.21
0.81			1.03			0.15
0.26			5.85
0.9			2.89
0.13			0.95			1.1
0.43			1.01			8.72
1.5			0.78			1.02
0.81			1.16			2.34
0.31			2.99			0.81
0.49			3.04			0.43
1.2			2.1			0.56
1.16			0.31			2.47
0.5			1.53			1.66
0.31			2.58			1.41
1.63			0.53			4.4
0.48			0.34			2.43
1.19			2.84			1.42
0.74			2.56			0.79
0.6			2.28			3.64
0.85
0.59
2.22			0.31			0.8
			1.14			0.21
			0.34			2.82
0.42			1.69			0.88
0.17			0.68			2.54
2.43			1.36			0.85
0.79			0.44			1.73
3.08			0.53			1.65
2.54			0.83			1.9
1.7			2.07			2.03
1.85			4.38			2.43
0.77			0.75			2.16
2.28			3.5			1.76
1.48			0.63			3.92
1.55			1.05			2.23
1.64			2.17			1.03
0.16			4.49			0.71
1.55			6.15			3.13
1.07			1.84			2.77
0.58			4.81			2.54
0.93			0.79			1.6
1.66			4.69			0.37
0.74			2.38			6.23
1.43			1.6			0.71
			1.46			2.6
			0.97			2.81
0.3			2.25			2.45
0.59			0.31			3.07
0.5			0.75			1.11
0.24			2.8			2.78
0.44			3.88			0.39
0.2			3.4			2.68
0.42			3.66			3.28
0.86			5.3			3.46
0.17			1.72			1.74
1.77			4.04			1.67
1.26			2.16			1.35
0.74			4.47			1.6
1.57			0.72			2.15
0.44						4.74
1.43						1.41
1.66			0.56			4.11
0.62			1.36			2.88
0.83			3.26			1.68
			0.21
			3.23
1.65			1.4			0.2
1.45			3.58			0.37
0.71			1.33			7.25
2.05			0.37			0.79
1.53			1.23			0.79
0.94			2.68			1.61
2.18			0.84			4.25
2.55			0.55			2.95
2.28			4.2			4.37
2.6			1.31			1.19
1.21			1.94			1.39
0.91			2.15			0.31
1.85			5.67			4.93
0.96			2.97			0.93
0.91			2.33			0.19
0.79			1.03			0.64
1.63			0.69
0.88			5.93
2.01			2.04			2.77
3.14			0.25			0.94
1.66			0.34			0.93
1.73			4.1			3.35
			0.81			0.34
			6.01			5.37
0.58			1.41			4.1
2.78						0.79
1.13						1.27
5.2			2.33			0.38
4.83			1.55			1.21
1.35			0.51			0.21
2.56			2.41			1.55
3.04			0.63			3.34
1.54			4.14			1.36
0.81			1.24			0.77
1.41			0.62			0.35
1.94			0.7			0.15
1.16			3.22
3.57			1.54
3.18			6.7			1.84
1.54			2.76			0.48
1.19			2.74			0.54
1.38			3.22			1.23
4.32			2.42			0.8
2.82			9.35			0.56
1.77			3.24			3.66
5.26			2.4			1.39
2.6						1.06
2.2						2.16
1.37			2.09			0.75
0.79			6.3			4.53
1.58			3.45			2.47
1.49			6.12			4.93
4.61			4.03			0.52
2.01			0.51			0.58
5.01			4.13			4.45
			5.13			4.06
			4.91			2.81
0.37			7.47			3.62
0.76			4.85			0.93
0.1			2.02			4.32
0.63			3.95			2.09
0.57			8.09			4.23
0.18						1.08
0.83						2.51
0.76			0.42			0.76
0.58			0.4			0.3
2.03			1.88			1.4
0.6			1.55			4.58
0.9			0.43			0.55
0.67			4.9
0.55			4.04
4.14			1.92			2.67
			0.74			1.24
			1.85			0.27
0.86			3.14			1.35
1.01			0.61			5.58
0.55			0.58			3.37
2.27			2.07			0.59
0.68			0.65			0.76
1.82			1.04			2.85
0.34			1.52			3.22
0.31			0.45			1.96
2.03			0.81			3.27
0.43			2.4			1.65
1.13			1.17			9.64
1.09			1.39			1
0.91			1.48			6.93
0.41			0.57			1.24
0.37			1.76			1.52
0.87			1.07			1.95
0.3			0.77			0.55
2.06			2.94			2.52
0.25			0.43			3.12
1.13			1.56			0.46
1.52			1			0.29
1.75			1.92			3.17
0.64			0.29			1.01
0.78			0.74			2.77
0.44			0.52			7.5
2.38			3.43			3.07
1.06			2.13			4.57
1.18			1.15			3.75
0.3			3.69			3.12
0.94						6.6
0.85						2.93
1.23			0.81			2.47
0.7			0.16			1.93
1.48			2.46			6.3
1.11			3.21			2.75
1.07			3.71			0.27
0.77			2.16			3.47
			1.74			1.25
			2.71			2.64
1.06			1.69			0.86
0.87			2			4.96
1.41			2.52			6.54
1.76			4.84			3.64
2.84						3.58
0.18						5.8
0.75			4.06
1.98			4.41
2.61			4.18			0.43
1.2			6.01			2.17
0.08			1.8			0.62
1.18			3.13			1.41
0.26			3			2.18
2.54			3.18			1.12
3.35			1.02			2.72
2.74			2.68			4.28
2.13			4.9			0.54
0.51			1.05			1.03
4.48			6.82			1.17
2.4			5.04			1.58
1.98						3.69
4.81						4.88
0.62			0.57			2.35
4.26			1.41			1.3
0.41			1.85			2.1
1.52			1.11			1.62
1.37			1.84			1.53
0.34			0.96
4.08			0.84
2.27			0.59			1.47
1.45			1.76			2.76
3.28			1.47			1.25
3.51			0.52			1.68
0.46			0.33			1.31
			0.58			1.2
			0.95			0.77
0.72			0.54			1.96
0.86			1.01			1.36
1.7			0.69			0.8
1.5			0.66			0.49
1.31			1.94			1.5
2.51			0.32			0.73
0.66			1.36			0.47
1.94			0.83			2.07
2.57			0.84			0.66
1.47			0.79			4.52
1			2.54			0.67
2.59			0.93			0.48
2.28			0.53			0.89
1.37			0.41			0.81
1.5			0.35			2
1			0.96			3.44
0.92			0.99			0.83
1.73			1.19
1.36			1.59
3.26			0.53			0.4
1.99			1.19			1.55
1.89			1.85			7.13
1.16			0.67			4.97
2.12			2.37			1.59
0.87			0.86			0.42
0.65			0.43			1.05
0.62			1.47			2.06
3.24			0.93
1.05			0.64
1.23			2.78			3.71
1.55			1.35			1.42
1.39			3.6			1.6
1.6			1.44			0.33
			0.31			2.42
			2.39			0.78
1.62			1.26			0.09
1.11			0.68			2.86
0.6			1.53			0.48
1.42			3.17			4.06
1.2			1.69			0.35
1.31			2.14			3.79
0.56						3.23
0.66						1.71
			1.95			2.93
			0.36			3.56
0.6			3.2			1.15
0.57			4.77			1.67
0.89			6.64			0.32
1.22			5.64
1.97			1.05
0.56			3.21			1.24
0.67			6.14			4.32
0.95			1.95			0.6
0.71			3.5			0.89
2.49			1.08			1.64
3.29						6.6
1.95
1.45			5.77
0.58			4.03			2.46
0.79			2.93			2.27
1.81			2.2			2.08
4.48			3.94			3.58
3.81			0.79			3
1.13			1.5			7.26
1.25			0.87			3.91
4.23			4.09			1.64
1.64			6.89			3.92
1.45			1.63			5.21
1.18			2.23			7.31
2.29			5.41			4.03
1.31			4.62			8.43
1.28			9.06
1.62			6.42
0.85			0.67			2.95
1.32						0.05
0.48						3.24
1.77			0.98			0.92
1.78			1.2			2.6
1.48			0.3			5.17
1.28			7.47			9.26
3.11			3.99			6.15
1.17			8.06			8.45
1.53			0.26			8.4
0.89			0.74			3.4
0.92			1.81			1.68
1.17			0.17			6.56
1.79						1.85
1.47						2.77
1.2						0.25
0.77						4.19
0.63						5.06
0.54
2.44
0.79
1.14
3
0.59
1.3
1.22
0.86
0.97
0.71
3.23
0.79
1.44
0.69
1.14
2.02
0.94
0.83
0.39
0.94
0.77
0.8
0.74
0.45
0.44
0.69
0.91
1.34
0.83
0.6
0.62
0.45
0.78
0.67
1.79
0.58
3.06
0.55
0.51
0.97
1.04
0.6
0.43
0.96
1.04
0.76
0.84
1.34
2.18
0.65
0.46
0.67
2.17
2.31
0.45
0.79
0.58
0.56
1.14
0.65
0.19
0.2
1.2
0.99
1.13
1.7
1.81
2.53
1.21
0.29
0.19
1.39
1.1
1.46
3.08
2.12
3.72
0.66
0.74
1.46
0.87
0.63
0.69
1.81
0.62
3.91
1.8
2.21
1.91
1.44
0.86
1.01
2.67
0.31
1.19
0.38
2.42
1.5
2.18
1.61
0.6
1.62
0.69
1.27
0.53
3.06
1.82
0.76
2.66
0.39
1.94
4.64
7.54
2.13
6.14
0.64
1.01
3.35
3.15
0.6
4.89
2.54
1.5
0.29
0.74
0.64
1.63
1.43
0.46
0.9
1.09
1.67
1.73
2.07
3.31
5.38
4.07
2.49
0.67
0.31
2.26
0.92
0.88
1.09
2.15
0.81
0.97
3.77
1.31
1.81
2.19
1.28
4.21
2.41
3.25
4.6
2.36
1.72
1.49
1.24
1.63
2.14
2.56
1.23

## Sheet: Fig.1k
[CA2+] μM	Number of condensate			[CA2+] μM	average	std
1000	128			1000	113.222	11.935
1000	113			750	101.667	16.9485
1000	126			500	72.7778	9.8714
1000	110			450	69	12.9835
1000	121			400	52.1667	5.15429
1000	123			350	37.8333	9.43221
1000	97			250	0	0
1000	99			100	0	0
1000	102
750	118
750	117
750	112
750	80
750	76
750	88
750	95
750	115
750	114
500	61
500	61
500	62
500	78
500	69
500	84
500	74
500	85
500	81
450	61
450	52
450	75
450	86
450	88
450	65
450	67
450	58
400	43
400	51
400	53
400	52
400	57
400	57
350	41
350	45
350	19
350	39
350	42
350	41
250	0
250	0
250	0
250	0
250	0
250	0
100	0
100	0
100	0
100	0
100	0
100	0
