# Supplementary material for: A multichaperone condensate enhances protein folding in the endoplasmic reticulum
Source: Nat Cell Biol. 2025 Aug 11;27(9):1422–30. doi: 10.1038/s41556-025-01730-w (PMC12431857; doi:10.1038/s41556-025-01730-w)
Supplement: Supplementary file 9 — Statistical source data. [file 41556_2025_1730_MOESM9_ESM.xlsx]

## Sheet: Fig.3c
no linker peptide, +Ca2+						WT linker peptide, +Ca2+						WT linker peptide, +Ca2+, high salt
	v(peak O)	v(peak P)	rel. Pop. O	rel. Pop P			v(peak O)	v(peak P)	rel. Pop. O	rel. Pop P			v(peak O)	v(peak P)	rel. Pop. O	rel. Pop P
279ValHg2*	3949430	1837510	0.682473	0.317527		279ValHg2*	1812350	22064400	0.0759044	0.924096		279ValHg2*	4852060	9627940	0.335087	0.664913
280ValHg2*	4744970	2322320	0.671399	0.328601		280ValHg2*	2097050	26189200	0.0741367	0.925863		280ValHg2*	6611390	12208800	0.351292	0.648708
282ValHg2*	3888700	2865830	0.575717	0.424283		282ValHg2*	2452780	23544700	0.0943468	0.905653		282ValHg2*	5118970	10658600	0.324446	0.675554
312MetHe*	20867900	19364100	0.518689	0.481311		312MetHe*	2326940	93858100	0.0241923	0.975808		312MetHe*	57374600	57374600	0.5	0.5
316LeuHd2*	4418760	2578610	0.631489	0.368511		316LeuHd2*	124945	24985900	0.00497574	0.995024		316LeuHd2*	6377150	11804200	0.350752	0.649248
330LeuHd2*	6621720	3088320	0.681946	0.318054		348MetHe*	5431130	72927200	0.0693115	0.930689		348MetHe*	16656400	35432100	0.319771	0.680229
340MetHe*	8596020	6250620	0.578988	0.421012		352LeuHd2*	3681830	37363400	0.0897018	0.910298		352LeuHd2*	9220590	18230900	0.335887	0.664113
348MetHe*	13192900	6661790	0.664473	0.335527		366LeuHd2*	3146600	23599700	0.117646	0.882354		366LeuHd2*	6470750	11303700	0.364048	0.635952
366LeuHd2*	5190830	3144810	0.622727	0.377273		369LeuHd2*	2281180	35121800	0.0609893	0.939011		369LeuHd2*	7228440	16553300	0.303949	0.696051

## Sheet: Fig.3d
linker peptide R142Q + Ca2+						linker peptide R142Q K150N R153Q + Ca2+						linker peptide K159N K160N + Ca2+						no peptide, no Ca2+						linker peptide WT, no Ca2+
	v(peak O)	v(peak P)	rel. Pop. O	rel. Pop P			v(peak O)	v(peak P)	rel. Pop. O	rel. Pop P			v(peak O)	v(peak P)	rel. Pop. O	rel. Pop P			v(peak O)	v(peak P)	rel. Pop. O	rel. Pop. P			v(peak O)	v(peak P)	rel. Pop. O	rel. Pop. P
279ValHg2*	6392160	11755100	0.352238	0.647762		279ValHg2*	38188400	61121000	0.38454	0.61546		279ValHg2*	5583000	2195250	0.717771	0.282229		V279	6173070	5883030	0.512029	0.487971		282ValHg2*	8304080	1167500	0.374606	0.625394
280ValHg2*	8336790	14856000	0.359456	0.640544		280ValHg2*	50852000	81988800	0.382804	0.617196		280ValHg2*	7266840	3088970	0.701716	0.298284		V280	7067650	7773160	0.476231	0.523769		302LeuHd2*	14499600	2018720	0.368305	0.631695
282ValHg2*	7328870	12481900	0.369944	0.630056		282ValHg2*	47347800	78374600	0.376606	0.623394		282ValHg2*	5884580	2508920	0.701088	0.298912		V282	6658060	6415810	0.509265	0.490735		312MetHe*	37800700	3732820	0.419721	0.580279
312MetHe*	48732300	53280500	0.477708	0.522292		312MetHe*	227117000	326186000	0.410475	0.589525		312MetHe*	42902200	11022600	0.795593	0.204407		L301	6467000	7450130	0.464679	0.535321		316LeuHd2*	8523520	1212970	0.362879	0.637121
316LeuHd2*	8347610	14465600	0.365911	0.634089		316LeuHd2*	49957400	83386900	0.37465	0.62535		316LeuHd2*	7083730	2754850	0.719995	0.280005		M312	32723800	32799900	0.499419	0.500581		330LeuHd2*	11973600	1814810	0.340069	0.659931
348MetHe*	20314900	39181900	0.341445	0.658555		348MetHe*	115375000	188571000	0.37959	0.62041		348MetHe*	17366900	8023490	0.683995	0.316005		L316	6990440	6641300	0.512806	0.487194		340MetHe*	15006100	2069330	0.399253	0.600747
352LeuHd2*	11344100	19917800	0.362873	0.637127		352LeuHd2*	82723900	122900000	0.402307	0.597693		352LeuHd2*	10011300	3725180	0.728811	0.271189		L330	10220800	11663800	0.467032	0.532968		348MetHe*	18601200	2918800	0.347078	0.652922
366LeuHd2*	7388740	13709900	0.3502	0.6498		366LeuHd2*	56804600	81983700	0.40929	0.59071		366LeuHd2*	6178550	2656140	0.699351	0.300649		M348	19614600	21752200	0.474163	0.525837		366LeuHd2*	11482600	1446430	0.392073	0.607927
369LeuHd2*	9151360	18979300	0.325316	0.674684		369LeuHd2*	63877900	114677000	0.357749	0.642251		369LeuHd2*	7983870	3288160	0.70829	0.29171		L366	7454870	8345230	0.471824	0.528176		388ValHga*	16687800	2206810	0.433342	0.566658
