# Supplementary material for: A multichaperone condensate enhances protein folding in the endoplasmic reticulum
Source: Nat Cell Biol. 2025 Aug 11;27(9):1422–30. doi: 10.1038/s41556-025-01730-w (PMC12431857; doi:10.1038/s41556-025-01730-w)
Supplement: Supplementary file 10 — Statistical source data. [file 41556_2025_1730_MOESM10_ESM.xlsx]

## Sheet: Fig.4h
	Pearson correlation coefficient (endogenous PDIA6 - endogenous chaperone)							Pearson correlation coefficient (transfected PDIA6-GFP - endogenous chaperone)
	PDIA6 - BiP	PDIA6 - Grp94	BiP + ERdj3	BiP - calnexin	BiP - calreticulin	PDIA6 - PDIA1		PDIA6-GFP - calreticulin	PDIA6-GFP - ERdj3	PDIA6-GFP- BiP	PDIA6-GFP - calnexin	PDIA6-GFP - Grp94	PDIA6-GFP - PDIA1
PCC	0.908	0.926	0.84	0.4326	0.444	0.916		0.442	0.947	0.968	0.26	0.778	0.91
PCC	0.941	0.94	0.824	0.5126	0.392	0.955		0.441	0.883	0.971	0.201	0.826	0.9
PCC	0.92	0.962	0.88	0.4426	0.418	0.95		0.493	0.848	0.976	0.551	0.811	0.878
PCC	0.952	0.962	0.89	0.4226	0.368	0.938		0.393	0.948	0.955	0.445	0.709	0.877
PCC	0.928	0.942	0.882	0.4846	0.37	0.938		0.416	0.933	0.962	0.49	0.81	0.873
PCC	0.942	0.959	0.908	0.4666	0.356	0.939		0.465	0.937	0.966	0.419	0.866	0.817
PCC	0.928	0.944	0.871	0.4566	0.42	0.955		0.599	0.848	0.954	0.538	0.876	0.865
PCC	0.945	0.966	0.854	0.4026	0.396	0.938		0.547	0.959	0.966	0.361	0.761	0.791
PCC	0.944	0.964	0.863	0.4346	0.412	0.944		0.343	0.699	0.973	0.586	0.785	0.773
PCC	0.911	0.97	0.902	0.4366	0.364	0.966		0.492	0.684	0.925	0.36	0.804	0.8
PCC	0.914	0.958	0.891	0.4586	0.366	0.934				0.974	0.495	0.789	0.879
PCC	0.96	0.941	0.9876	0.5146	0.38	0.923				0.969	0.226	0.83	0.865
PCC	0.945	0.947	0.915	0.4666	0.398	0.964				0.976	0.174	0.809	0.916
PCC	0.945	0.946	0.886	0.4526	0.426	0.951					0.233	0.766	0.844
PCC	0.963	0.951	0.885	0.4386	0.39	0.946					0.31	0.844	0.883
n	15	15	15	15	15	15		10	10	13	15	15	15
