# Supplementary material for: A multichaperone condensate enhances protein folding in the endoplasmic reticulum
Source: Nat Cell Biol. 2025 Aug 11;27(9):1422–30. doi: 10.1038/s41556-025-01730-w (PMC12431857; doi:10.1038/s41556-025-01730-w)
Supplement: Supplementary file 11 — Statistical source data. [file 41556_2025_1730_MOESM11_ESM.xlsx]

## Sheet: Fig.5e
PDIA6 WT				PDIA6 5x linker mutant					non-transfected cells
	sXBP1	actin			sXBP1	actin				sXBP1	actin
Ct	No Ct	15.73		Ct	33.1	15.12	17.98		Ct	28.71	9.44	19.27
Ct	No Ct	15.82		Ct	34.05	14.86	17.5		Ct	30.99	10.77	20.22
Ct	No Ct	16.21		Ct	33.63	15.19	18.44		Ct	29.37	9.36	20.01

## Sheet: Fig.5f
	PDIA6 WT			PDIA6 5x linker mutant
repetition 1	3		repetition 1	31
repetition 2	0.9		repetition 2	16.7
repetition 3	1.8		repetition 3	22
average	1.9		average	23.2333
stdev	1.05357		stdev	7.22934

## Sheet: Fig.5g
mApple-Sec61 recovery in PDIA6 WT co-transfected cells											mApple-Sec61 recovery in PDIA6 5x linker mutant co-transfected cells
repetition 1			repetition 2			repetition 3					repetition 1			repetition 2			repetition 3
time [s]	intensity [a.u.]		time [s]	intensity [a.u.]	t1/2	time [s]	intensity [a.u.]	t1/2			time [s]	intensity [a.u.]	t1/2	time [s]	intensity [a.u.]	t1/2	time [s]	intensity [a.u.]	t1/2
0	0	5.982	0	0	4.4979	0	0	12.1212			0	0	9.8385	0	0	11.2724	0	0	12.7717
1.511	0.24225		1.511	0.328307		1.511	0.146982				2.328	0.205611		2.328	0.181641		2.328	0.122267
3.022	0.379449		3.022	0.428476		3.022	0.258066				4.656	0.309771		4.656	0.290287		4.656	0.20484
4.533	0.498409		4.533	0.535026		4.533	0.34364				6.984	0.370683		6.984	0.371636		6.984	0.263408
6.044	0.550801		6.044	0.566779		6.044	0.413598				9.312	0.449987		9.312	0.430849		9.312	0.274565
7.555	0.602422		7.555	0.599086		7.555	0.423375				11.64	0.48669		11.64	0.498713		11.64	0.356327
9.066	0.70866		9.066	0.678174		9.066	0.540943				13.968	0.530461		13.968	0.533237		13.968	0.379555
10.577	0.73526		10.577	0.735624		10.577	0.583435				16.296	0.560986		16.296	0.565203		16.296	0.418364
12.088	0.778764		12.088	0.727821		12.088	0.728138				18.624	0.636306		18.624	0.587175		18.624	0.424017
13.599	0.844934		13.599	0.698486		13.599	0.653871				20.952	0.661211		20.952	0.629366		20.952	0.45641
15.11	0.835055		15.11	0.7807		15.11	0.68305				23.28	0.678703		23.28	0.632121		23.28	0.481905
16.621	0.880049		16.621	0.774859		16.621	0.707392				25.608	0.697823		25.608	0.672832		25.608	0.497059
18.132	0.892936		18.132	0.785001		18.132	0.734549				27.936	0.663035		27.936	0.719115		27.936	0.526121
19.643	0.888146		19.643	0.760822		19.643	0.787128				30.264	0.67468		30.264	0.679633		30.264	0.53395
21.154	0.907653		21.154	0.817991		21.154	0.795337				32.592	0.671728		32.592	0.715494		32.592	0.56604
22.665	0.948764		22.665	0.860559		22.665	0.834262				34.92	0.688176		34.92	0.700683		34.92	0.563139
24.176	0.875303		24.176	0.7218		24.176	0.875358				37.248	0.701694		37.248	0.764469		37.248	0.550946
25.687	0.924118		25.687	0.702867		25.687	1				39.576	0.73311		39.576	0.749799		39.576	0.560633
27.198	0.940015		27.198	0.72055		27.198	0.882335				41.904	0.731202		41.904	0.785971		41.904	0.539416
28.709	0.95547		28.709	0.840249		28.709	0.916373				44.232	0.786533		44.232	0.746816		44.232	0.560963
30.22	0.911919		30.22	0.93424		30.22	0.895048
31.731	0.889165		31.731	0.964747		31.731	0.930065
33.242	0.896494		33.242	0.802007		33.242	0.91622
34.753	0.911664		34.753	0.699493		34.753	0.963862
36.264	0.872859		36.264	0.731295		36.264	0.962244
37.775	0.885558		37.775	0.777337		37.775	0.99432
39.286	0.895676		39.286	0.81684		39.286	0.983357
40.797	0.885545		40.797	0.820295		40.797	0.9865
42.308	0.880052		42.308	0.864857		42.308	0.96526
43.819	0.897968		43.819	0.884748		43.819	0.952326
