# Supplementary material for: A multichaperone condensate enhances protein folding in the endoplasmic reticulum
Source: Nat Cell Biol. 2025 Aug 11;27(9):1422–30. doi: 10.1038/s41556-025-01730-w (PMC12431857; doi:10.1038/s41556-025-01730-w)
Supplement: Supplementary file 13 — Statistical source data. [file 41556_2025_1730_MOESM13_ESM.xlsx]

## Sheet: ExDFig.1a
Intensity ratio		av	0.235758
		stdev	0.0634936
0.33
0.35
0.21
0.18
0.29
0.3
0.35
0.15
0.12
0.29
0.29
0.29
0.24
0.1
0.33
0.2
0.28
0.2
0.2
0.26
0.21
0.2
0.25
0.18
0.24
0.26
0.15
0.21
0.28
0.21
0.2
0.24
0.19

## Sheet: ExDFig.1c
Intensity ratio
0.33		average	0.3428
0.35		stdev	0.053737
0.33
0.37
0.31
0.31
0.29
0.35
0.5
0.36
0.29
0.3
0.31
0.35
0.32
0.29
0.36
0.34
0.43
0.34
0.25
0.3
0.42
0.41
0.36

## Sheet: ExDFig.1e
Intensity ratio
0.27		average	0.2412
0.17		stdev	0.0640521
0.12
0.12
0.23
0.23
0.25
0.32
0.3
0.32
0.26
0.26
0.22
0.22
0.2
0.21
0.21
0.33
0.29
0.19
0.21
0.38
0.23
0.31
0.18

## Sheet: ExDfig.1f
Intensity ratio
0.67
0.57
0.65
0.67
0.63
0.66
0.62
0.64
0.69
0.62
0.73
0.68
0.77
0.8
0.94
0.85
0.81
0.75
0.92
0.94
0.86
0.85
0.82
0.81
0.86
0.94
0.81
0.84
0.71
0.95
0.93
