# Supplementary material for: A multichaperone condensate enhances protein folding in the endoplasmic reticulum
Source: Nat Cell Biol. 2025 Aug 11;27(9):1422–30. doi: 10.1038/s41556-025-01730-w (PMC12431857; doi:10.1038/s41556-025-01730-w)
Supplement: Supplementary file 14 — Statistical source data. [file 41556_2025_1730_MOESM14_ESM.xlsx]

## Sheet: ExDFig.2c
	repetition 1				repetition 2				repetition 3
	PDIA6	BiP	tubulin		PDIA6	BiP	tubulin		PDIA6	BiP	tubulin
NT	7595.71	7238.29	16007.9		6827.8	5883.05	14987.3		14172.7	7814.12	15042.7
1h Tg	7722.98	14385.3	17789.7		11045.5	8579.94	16939.5		14654.4	12032.2	13239.5
6h Th	5404.54	12163.2	9896.12		8468.51	12879.7	17815.1		14306.2	21427.2	15818
10h Th	4569.3	21736.6	9649.53		5394.54	19101	10109.9		18791.7	29643.3	14929.3
1h TM	4834.3	5950.58	14231.1		5959.2	9578.14	16060		12296.2	9823.6	15094.6
6h TM	6047.32	10945.7	13429.4		7903.39	11681.8	14691.5		12271.9	18341.1	15123.7
10h TM	7141.85	16309.7	12591.9		6733.85	14587.3	11656.1		13166.6	20103.8	15330.1
