# Supplementary material for: A multichaperone condensate enhances protein folding in the endoplasmic reticulum
Source: Nat Cell Biol. 2025 Aug 11;27(9):1422–30. doi: 10.1038/s41556-025-01730-w (PMC12431857; doi:10.1038/s41556-025-01730-w)
Supplement: Supplementary file 16 — Statistical source data. [file 41556_2025_1730_MOESM16_ESM.xlsx]

## Sheet: ExDFig.3d
repetition 1 (dark grey trace)								repetition 2 (dark grey trace)								repetition 3 (black trace)
time [s]	intensity bleached spot [a.u.]	intensity non-bleached spot [a.u.]	rel. Intenisty		t1/2 [s]	66.3864		time [s]	intensity bleached spot [a.u.]	intensity non-bleached spot [a.u.]	rel. Intenisty		t1/2 [s]	44.0314		time [s]	intensity bleached spot [a.u.]	intensity non-bleached spot [a.u.]	rel. Intenisty		t1/2 [s]	31.706
0	52152.4	49969.6	1.04368		diffusion coefficient [um^2/s]	0.00848761		0	51012.9	49233.8	1.03614		diffusion coefficient [um^2/s]	0.00611174		0	274.804	249.741	1.10036		diffusion coefficient [um^2/s]	0.00405367
1.83333	50934.2	48409.1	1.05216		bleached area [um^2]	3.338		1.83333	52339.9	51211.4	1.02204		bleached area [um^2]	3.38		1.83333	284.259	244.295	1.16359		bleached area [um^2]	3.38
3.66667	50889.3	47481.9	1.07176					3.66667	51338.2	50072.7	1.02527					3.66667	275.688	242.259	1.13799
5.5	51318.8	49722.5	1.0321					5.5	51386.2	48591.6	1.05751					5.5	267.438	243.152	1.09988
7.33333	50878.2	49167.1	1.0348					7.33333	51360.3	50682.4	1.01338					7.33333	274.946	249.062	1.10393
9.16667	50122.8	47463.1	1.05604					9.16667	51574.5	49952.8	1.03246					9.16667	282.527	251.455	1.12357
11	50393.5	47217	1.06727					11	49699.6	48218.3	1.03072					11	271.625	244.393	1.11143
12.8333	51098.5	48509.3	1.05338					12.8333	50446.1	48694.3	1.03598					12.8333	277.562	244.518	1.13514
14.6667	24548	31862.6	0.770433					14.6667	51593.3	49405	1.04429					14.6667	270.58	242.884	1.11403
16.5	22317.3	39377.9	0.566747					16.5	22673.1	31062	0.729929					16.5	278.446	236.973	1.17501
18.3333	23052.6	39908.8	0.577632					18.3333	18575.3	40331.1	0.460572					18.3333	115.652	206.42	0.560275
20.1667	22875.5	38564.3	0.593177					20.1667	19919.6	41093	0.484743					20.1667	140.688	224.5	0.626673
22	23249.9	40233.8	0.577869					22	19741.5	40098.3	0.492328					22	141.205	219.964	0.641946
23.8333	24038.5	39346.7	0.610941					23.8333	20330.5	40365.4	0.503661					23.8333	148.25	224.982	0.658942
25.6667	24221.2	38771.3	0.62472					25.6667	20741.5	39680.3	0.522716					25.6667	148.554	227	0.654423
27.5	25645.9	40026.8	0.640718					27.5	21959	40079.3	0.547889					27.5	150.018	228.518	0.656482
29.3333	25887.3	39035.1	0.66318					29.3333	22453.9	41772.8	0.537524					29.3333	153.214	226.661	0.675961
31.1667	24909.6	37166.2	0.670222					31.1667	23082.3	39224.9	0.588459					31.1667	159.5	238.527	0.668687
33	26502.4	38153.6	0.694624					33	22983	37887.5	0.606611					33	154.125	228.321	0.675036
34.8333	26790.6	38326.1	0.699019					34.8333	24707.4	37841.3	0.652922					34.8333	154.705	220.196	0.702579
36.6667	26975.1	36919.2	0.730654					36.6667	23775.8	38514.2	0.617326					36.6667	157	228.366	0.687493
38.5	27890.3	36494	0.764244					38.5	25587.5	37476.5	0.682762					38.5	163.438	221.259	0.738673
40.3333	27822.4	36133.3	0.769992					40.3333	25808.4	35928.6	0.718325					40.3333	165.652	228.196	0.72592
42.1667	26655.6	35821.7	0.744118					42.1667	24188.5	36443.9	0.663718					42.1667	159.607	223.616	0.713755
44	27949.1	37459	0.746126					44	25856.4	36709.4	0.704354					44	166.25	226.071	0.735388
45.8333	27614.9	35815	0.771043					45.8333	25851.2	38074.2	0.678971					45.8333	163.607	228.33	0.716537
47.6667	26937.5	35373.2	0.761524					47.6667	25808.5	37070.7	0.696196					47.6667	167.384	221.196	0.756723
49.5	28689.8	37700.5	0.760993					49.5	26551.6	36531.3	0.726818					49.5	166.464	225.161	0.739311
51.3333	28974.5	35281.8	0.821229					51.3333	27356.4	37690.6	0.725816					51.3333	167.643	220.402	0.760624
53.1667	28470.5	34314.6	0.82969					53.1667	27305.1	36550.1	0.747059					53.1667	172.223	223.393	0.770942
55	28592.6	33623.5	0.850376					55	27013.9	35779.6	0.75501					55	174.571	217.089	0.804145
56.8333	29257.2	34615.2	0.845211					56.8333	28055	36658	0.765316					56.8333	173.295	223.018	0.777045
58.6667	28359.5	34444.9	0.823329					58.6667	26918.1	35426.8	0.759822					58.6667	171.589	223.705	0.767032
60.5	28078.5	33108.1	0.848087					60.5	26604.7	36257.3	0.733773					60.5	171.884	215.723	0.796781
62.3333	27798.5	32326.8	0.859923					62.3333	26755.4	36212.8	0.738837					62.3333	180.786	226.098	0.799591
64.1667	27860	30263.2	0.920592					64.1667	26476.2	35668.3	0.742289					64.1667	177.741	220.92	0.804549
66	28786.3	30798.5	0.934664					66	27820.5	32820.7	0.847652					66	185.607	227.438	0.816077
67.8333	29264.5	32910	0.889229					67.8333	27466	33169.9	0.828039					67.8333	181.25	218.848	0.8282
69.6667	27786.6	30725.1	0.904362					69.6667	26144.1	34228.2	0.763817					69.6667	180.777	214.902	0.841207
71.5	27495.6	32207.7	0.853698					71.5	26070.4	33668.2	0.774333					71.5	184.625	220.821	0.836084
73.3333	28107.9	32420.2	0.866987					73.3333	25849.5	32661.4	0.79144					73.3333	185.723	221.42	0.838782
75.1667	27829.8	28233	0.985718					75.1667	27258.9	33320.6	0.818079					75.1667	178.973	217.214	0.823948
77	27250.5	28998.8	0.939712					77	27813.6	29555.1	0.941076					77	175.946	211.116	0.833409
78.8333	27250.5	30050.6	0.906821					78.8333	26531.1	31584.3	0.840008					78.8333	181.339	220.107	0.823867
80.6667	26419.7	29787.9	0.886928					80.6667	26190.2	31373.6	0.834786					80.6667	181.375	210.018	0.863616
82.5	26722.6	30846.4	0.866313					82.5	26726.3	30866.8	0.865859					82.5	181.652	222.098	0.817891
84.3333	27321.2	29641	0.921735					84.3333	25889	31835.9	0.8132					84.3333	187.723	219	0.857183
86.1667	26064.5	29484.1	0.884018					86.1667	25349.5	30200.8	0.839366					86.1667	183.839	219.214	0.838628
88	26547.3	29313.8	0.905627					88	26375.3	30618.5	0.861416					88	183.232	212.348	0.862885
89.8333	27382.7	28779.5	0.951465					89.8333	25912.9	30675	0.844755					89.8333	193.643	219.848	0.880804
91.6667	26740.1	30608.2	0.873625					91.6667	26623.5	29486.6	0.902901					91.6667	187.125	214.286	0.873249
93.5	27633.3	30178.6	0.915659					93.5	27454	30914.7	0.888058					93.5	182.277	221.107	0.824384
95.3333	28026.2	29299.2	0.956549					95.3333	26692.1	30877	0.864464					95.3333	203.384	228.58	0.889772
97.1667	27163.3	28190.8	0.963555					97.1667	25265.6	29996.9	0.842273					97.1667	195.223	223.152	0.874843
99	25816.6	30317.8	0.851535					99	27226.3	28738.3	0.947385					99	187.661	217.098	0.864407
100.833	27608.5	30552.5	0.903641					100.833	28032.8	30894.2	0.907379					100.833	191.661	222.857	0.860018
102.667	28460.4	30164.1	0.943519					102.667	27613.3	31616.8	0.873376					102.667	188.062	217.375	0.86515
104.5	27870.1	30147.4	0.924461					104.5	27406.1	30616.8	0.895133					104.5	189.196	213.375	0.886683
106.333	27286.3	28275.3	0.965023					106.333	25608.1	30329.1	0.844339					106.333	193.214	217.661	0.887683
108.167	25614.7	26906.3	0.951998					108.167	25704	28561.9	0.899938					108.167	187.25	209.446	0.894025
110	24842.6	29245.9	0.849441					110	26505.3	28216	0.939371					110	193.223	214.634	0.900244
111.833	26571.2	27829	0.954802					111.833	26625.3	30067.1	0.885529					111.833	197.679	218.196	0.90597
113.667	26158.1	26632.4	0.98219					113.667	25799.9	28294.8	0.911822					113.667	187.321	212.295	0.882362
115.5	25173.1	27403.7	0.918602					115.5	27154.3	27668	0.981433					115.5	194.348	216.759	0.896609
117.333	26534.5	28004.8	0.9475					117.333	26144	28370.1	0.921535					117.333	194.982	213.107	0.914949
119.167	26046.1	28478.9	0.914575					119.167	25876.9	28471.1	0.908882					119.167	199.009	220.134	0.904036
121	26022.2	28644.8	0.908445					121	26613.3	29251.9	0.909796					121	191.188	209.571	0.912283
122.833	26682.3	26898.4	0.991968					122.833	26419.8	29356.5	0.899966					122.833	200.857	218.679	0.918502
124.667	26433.5	27977	0.94483					124.667	26830.7	27142.3	0.988517					124.667	194.946	216.312	0.901226
126.5	26667.6	28019.3	0.951758					126.5	26822.1	28330.8	0.946747					126.5	188.286	213.92	0.88017
128.333	26797.9	27288	0.982039					128.333	26880.4	28611.6	0.939493					128.333	192.196	215.438	0.892117
130.167	26092.9	26538.9	0.983194					130.167	25322.2	28368.4	0.892618					130.167	196.491	208.964	0.94031
132	25689.9	28157.3	0.912373					132	27604.7	27647.5	0.998452					132	191.777	205.054	0.935251
133.833	24766.5	27966	0.885595					133.833	26488.2	28942.1	0.915214					133.833	192.768	211.464	0.911588
135.667	25961.7	28237.5	0.919406					135.667	27294.8	28818.9	0.947113					135.667	199.616	213.027	0.937046
137.5	25737.7	28614.8	0.899454					137.5	28183.5	28938.7	0.973904					137.5	195.277	205.598	0.9498
139.333	25633.1	29557.5	0.867228					139.333	28150.9	29734.9	0.94673					139.333	194.964	212.598	0.917055
141.167	26969.6	28050.4	0.961468					141.167	26329.1	30764	0.85584					141.167	196.875	217.188	0.906473
143	27103.6	28156.2	0.962615					143	26825.6	30764	0.87198					143	197.33	208.277	0.94744
144.833	25783.6	28752.8	0.896736					144.833	26510.5	28885.6	0.917777					144.833	200.536	216.696	0.925425
146.667	25588	27557.4	0.928536					146.667	26488.2	27827.3	0.951878					146.667	195.143	208.536	0.935776
148.5	25872.6	26050.3	0.993181					148.5	26315.3	28818.8	0.913129					148.5	197.027	202.732	0.971859
150.333	25934.1	26207.2	0.989578					150.333	26721.1	28339.4	0.942897					150.333	198.438	212.339	0.934534
152.167	25285.1	26207.2	0.964815					152.167	27157.8	27608.1	0.983689					152.167	199.982	204.848	0.976246
154	25481.6	27610.8	0.922885					154	27104.7	27335.9	0.991545					154	196.08	209.821	0.934511
155.833	25887.3	28730.5	0.901039					155.833	26726.2	28490	0.938093					155.833	196.696	210.411	0.934818
157.667	26160	27023	0.968063					157.667	26171.5	30246.9	0.86526					157.667	203.723	212.607	0.958214
159.5	25444.8	25472.6	0.998909					159.5	26060.2	27212.5	0.957656					159.5	200.652	208.036	0.964506
161.333	25098.8	26815	0.936					161.333	26777.6	26541.3	1.0089					161.333	201.223	205.062	0.981279
163.167	24961.1	27995.9	0.891597					163.167	26640.6	27584.1	0.965795					163.167	200.732	202.795	0.989827
165	25406.3	26816	0.947428					165	25738.2	28121.9	0.915236					165	198.571	212.893	0.932727
166.833	24872	26119.3	0.952246					166.833	27260.5	27406.1	0.994687					166.833	202.473	208.223	0.972385
168.667	24385.5	28333.1	0.86067					168.667	24991.6	26825.6	0.931634					168.667	212.536	222.911	0.953457
170.5	25922.2	26708.1	0.970573					170.5	27108.1	28601.2	0.947793					170.5	202.054	208.634	0.968462
172.333	24193.6	27460.5	0.881032					172.333	26750.2	26969.4	0.991872					172.333	205.812	212.312	0.969385
174.167	25719.3	25696.4	1.00089					174.167	25570.4	28250.2	0.90514					174.167	208.429	211.232	0.98673
176	25141.9	26535.6	0.947479					176	26738.3	26010.5	1.02798					176	200.554	209.795	0.955952
177.833	25006.1	26536.7	0.942319					177.833	25435.2	27365	0.929479					177.833	203.857	204.804	0.995376
179.667	25298	26591.2	0.951364					179.667	24616.6	26981.5	0.912354					179.667	205.08	204.804	1.00135
181.5	24844.5	24627.9	1.0088					181.5	25181.6	26853	0.937759					181.5	195.366	208.866	0.935365
