# Supplementary material for: A multichaperone condensate enhances protein folding in the endoplasmic reticulum
Source: Nat Cell Biol. 2025 Aug 11;27(9):1422–30. doi: 10.1038/s41556-025-01730-w (PMC12431857; doi:10.1038/s41556-025-01730-w)
Supplement: Supplementary file 17 — Statistical source data. [file 41556_2025_1730_MOESM17_ESM.xlsx]

## Sheet: ExDFig.7h
melting temperature of reduced PDAI6 in presence of 10 mM Ca2+
	WT	123_131_134	131_134_139	5x linker
run 01	56.6511	56.7547	56.4451	67.1214
run 02	56.7804	57.0334	55.9675	66.9883
run 03	56.8462	56.8204	56.1935	67.3146
average	56.7593	56.8695	56.202	67.1414
stdev	0.0992454	0.145675	0.238934	0.164055

## Sheet: ExDFig.7i
	WT	WT	WT	K150N	K150N	K150N	R142Q K150N R153Q	R142Q K150N R153Q	R142Q K150N R153Q	R142Q K150N R153Q K159N K160N	R142Q K150N R153Q K159N K160N	R142Q K150N R153Q K159N K160N	K150N R153Q K159N	K150N R153Q K159N	K150N R153Q K159N
	A(340 nm) [a.u.]	A(340 nm) [a.u.]	A(340 nm) [a.u.]	A(340 nm) [a.u.]	A(340 nm) [a.u.]	A(340 nm) [a.u.]	A(340 nm) [a.u.]	A(340 nm) [a.u.]	A(340 nm) [a.u.]	A(340 nm) [a.u.]	A(340 nm) [a.u.]	A(340 nm) [a.u.]	A(340 nm) [a.u.]	A(340 nm) [a.u.]	A(340 nm) [a.u.]
0	0.249	0.251	0.253	0.547	0.789	0.861	0.504	0.515	0.543	0.281	0.286	0.283	0.796	0.728	0.574
1	0.249	0.251	0.253	0.546	0.789	0.859	0.503	0.514	0.54	0.28	0.285	0.283	0.794	0.727	0.572
2	0.248	0.251	0.253	0.545	0.788	0.858	0.503	0.513	0.538	0.28	0.285	0.282	0.792	0.726	0.57
3	0.247	0.25	0.252	0.544	0.787	0.856	0.502	0.513	0.538	0.279	0.284	0.282	0.792	0.725	0.568
4	0.247	0.25	0.252	0.543	0.787	0.856	0.502	0.512	0.538	0.278	0.283	0.281	0.792	0.724	0.568
5	0.246	0.249	0.251	0.542	0.786	0.855	0.502	0.511	0.538	0.278	0.283	0.281	0.792	0.724	0.568
6	0.246	0.249	0.251	0.541	0.785	0.854	0.501	0.51	0.538	0.277	0.282	0.28	0.792	0.723	0.568
7	0.245	0.248	0.25	0.54	0.784	0.853	0.501	0.51	0.538	0.276	0.281	0.279	0.791	0.722	0.568
8	0.244	0.248	0.249	0.539	0.783	0.852	0.5	0.509	0.537	0.276	0.281	0.279	0.791	0.722	0.568
9	0.244	0.247	0.248	0.537	0.782	0.851	0.5	0.509	0.537	0.275	0.28	0.278	0.791	0.722	0.567
10	0.243	0.246	0.248	0.536	0.781	0.851	0.499	0.508	0.535	0.274	0.279	0.277	0.79	0.722	0.567
11	0.242	0.246	0.247	0.534	0.779	0.85	0.498	0.507	0.534	0.274	0.278	0.277	0.789	0.721	0.566
12	0.242	0.245	0.247	0.533	0.779	0.849	0.497	0.506	0.533	0.273	0.278	0.276	0.788	0.72	0.565
13	0.241	0.245	0.247	0.532	0.777	0.848	0.496	0.505	0.533	0.272	0.277	0.275	0.788	0.72	0.565
14	0.24	0.244	0.246	0.53	0.776	0.847	0.495	0.505	0.532	0.272	0.276	0.275	0.787	0.719	0.564
15	0.24	0.243	0.245	0.529	0.775	0.846	0.494	0.504	0.53	0.271	0.276	0.274	0.786	0.719	0.563
16	0.239	0.242	0.245	0.527	0.773	0.845	0.493	0.504	0.529	0.27	0.275	0.273	0.786	0.718	0.562
17	0.239	0.242	0.244	0.526	0.772	0.844	0.492	0.503	0.528	0.269	0.275	0.272	0.785	0.718	0.562
18	0.238	0.241	0.243	0.524	0.771	0.843	0.491	0.502	0.527	0.269	0.274	0.272	0.784	0.717	0.562
19	0.237	0.24	0.242	0.523	0.77	0.842	0.49	0.503	0.526	0.268	0.273	0.271	0.783	0.716	0.563
20	0.237	0.24	0.241	0.521	0.768	0.841	0.489	0.504	0.525	0.267	0.273	0.27	0.783	0.716	0.562
21	0.236	0.239	0.241	0.52	0.767	0.84	0.488	0.504	0.524	0.267	0.272	0.27	0.782	0.715	0.561
22	0.235	0.238	0.24	0.518	0.766	0.839	0.486	0.503	0.523	0.266	0.271	0.269	0.781	0.714	0.559
23	0.235	0.238	0.239	0.516	0.765	0.838	0.486	0.5	0.522	0.265	0.271	0.268	0.78	0.714	0.559
24	0.234	0.237	0.238	0.515	0.764	0.837	0.484	0.498	0.521	0.265	0.27	0.267	0.779	0.713	0.558
25	0.233	0.236	0.238	0.513	0.762	0.835	0.484	0.496	0.52	0.264	0.27	0.267	0.779	0.713	0.557
	WT	WT	WT	131	131	131	123131134	123131134	123131134	5x	5x	5x	131134139	131134139	131134139
time [min]	ΔA(340 nm) [a.u.]	ΔA(340 nm) [a.u.]	ΔA(340 nm) [a.u.]	ΔA(340 nm) [a.u.]	ΔA(340 nm) [a.u.]	ΔA(340 nm) [a.u.]	ΔA(340 nm) [a.u.]	ΔA(340 nm) [a.u.]	ΔA(340 nm) [a.u.]	ΔA(340 nm) [a.u.]	ΔA(340 nm) [a.u.]	ΔA(340 nm) [a.u.]	ΔA(340 nm) [a.u.]	ΔA(340 nm) [a.u.]	ΔA(340 nm) [a.u.]
0	0	0	0	0	0	0	0	0	0	0	0	0	0	0	0
1	0	0	0	-0.0008	0	-0.0016	-0.0008	-0.0008	-0.0024	-0.001	-0.001	0	-0.002	-0.001	-0.002
2	-0.001	0	0	-0.0016	-0.0008	-0.0024	-0.0008	-0.0016	-0.004	-0.001	-0.001	-0.001	-0.004	-0.002	-0.004
3	-0.002	-0.001	-0.001	-0.0024	-0.0016	-0.004	-0.0016	-0.0016	-0.004	-0.002	-0.002	-0.001	-0.004	-0.003	-0.005
4	-0.002	-0.001	-0.001	-0.0032	-0.0016	-0.004	-0.0016	-0.0024	-0.004	-0.003	-0.003	-0.002	-0.004	-0.004	-0.006
5	-0.003	-0.002	-0.002	-0.004	-0.0024	-0.0048	-0.0016	-0.0032	-0.004	-0.003	-0.003	-0.002	-0.004	-0.004	-0.006
6	-0.003	-0.002	-0.002	-0.0048	-0.0032	-0.0056	-0.0024	-0.004	-0.004	-0.004	-0.004	-0.003	-0.004	-0.005	-0.004
7	-0.004	-0.003	-0.003	-0.0056	-0.004	-0.0064	-0.0024	-0.004	-0.004	-0.005	-0.005	-0.004	-0.005	-0.006	-0.006
8	-0.005	-0.003	-0.004	-0.0064	-0.0048	-0.0072	-0.0032	-0.0048	-0.0048	-0.005	-0.005	-0.004	-0.005	-0.006	-0.006
9	-0.005	-0.004	-0.005	-0.008	-0.0056	-0.008	-0.0032	-0.0048	-0.0048	-0.006	-0.006	-0.005	-0.005	-0.006	-0.007
10	-0.006	-0.005	-0.005	-0.0088	-0.0064	-0.008	-0.004	-0.0056	-0.0064	-0.007	-0.007	-0.006	-0.006	-0.006	-0.007
11	-0.007	-0.005	-0.006	-0.0104	-0.008	-0.0088	-0.0048	-0.0064	-0.0072	-0.007	-0.008	-0.006	-0.007	-0.007	-0.008
12	-0.007	-0.006	-0.006	-0.0112	-0.008	-0.0096	-0.0056	-0.0072	-0.008	-0.008	-0.008	-0.007	-0.008	-0.008	-0.009
13	-0.008	-0.006	-0.006	-0.012	-0.0096	-0.0104	-0.0064	-0.008	-0.008	-0.009	-0.009	-0.008	-0.008	-0.008	-0.009
14	-0.009	-0.007	-0.007	-0.0136	-0.0104	-0.0112	-0.0072	-0.008	-0.0088	-0.009	-0.01	-0.008	-0.009	-0.009	-0.01
15	-0.009	-0.008	-0.008	-0.0144	-0.0112	-0.012	-0.008	-0.0088	-0.0104	-0.01	-0.01	-0.009	-0.01	-0.009	-0.011
16	-0.01	-0.009	-0.008	-0.016	-0.0128	-0.0128	-0.0088	-0.0088	-0.0112	-0.011	-0.011	-0.01	-0.01	-0.01	-0.012
17	-0.01	-0.009	-0.009	-0.0168	-0.0136	-0.0136	-0.0096	-0.0096	-0.012	-0.012	-0.011	-0.011	-0.011	-0.01	-0.012
18	-0.011	-0.01	-0.01	-0.0184	-0.0144	-0.0144	-0.0104	-0.0104	-0.0128	-0.012	-0.012	-0.011	-0.012	-0.011	-0.012
19	-0.012	-0.011	-0.011	-0.0192	-0.0152	-0.0152	-0.0112	-0.0096	-0.0136	-0.013	-0.013	-0.012	-0.013	-0.012	-0.011
20	-0.012	-0.011	-0.012	-0.0208	-0.0168	-0.016	-0.012	-0.0088	-0.0144	-0.014	-0.013	-0.013	-0.013	-0.012	-0.012
21	-0.013	-0.012	-0.012	-0.0216	-0.0176	-0.0168	-0.0128	-0.0088	-0.0152	-0.014	-0.014	-0.013	-0.014	-0.013	-0.013
22	-0.014	-0.013	-0.013	-0.0232	-0.0184	-0.0176	-0.0144	-0.0096	-0.016	-0.015	-0.015	-0.014	-0.015	-0.014	-0.015
23	-0.014	-0.013	-0.014	-0.0248	-0.0192	-0.0184	-0.0144	-0.012	-0.0168	-0.016	-0.015	-0.015	-0.016	-0.014	-0.015
24	-0.015	-0.014	-0.015	-0.0256	-0.02	-0.0192	-0.016	-0.0136	-0.0176	-0.016	-0.016	-0.016	-0.017	-0.015	-0.016
25	-0.016	-0.015	-0.015	-0.0272	-0.0216	-0.0208	-0.016	-0.0152	-0.0184	-0.017	-0.016	-0.016	-0.017	-0.015	-0.017

## Sheet: ExDFig.7j
avsorbance (350 nm)
min	WT	WT	WT	front	front	front	middle	middle	middle	5x	5x	5x	CS	CS	CS
0	0.119	0.121	0.12	0.125	0.127	0.132	0.133	0.134	0.129	0.129	0.125	0.124	0.12	0.127	0.132
5	0.118	0.118	0.121	0.123	0.127	0.127	0.133	0.13	0.13	0.127	0.121	0.124	0.123	0.114	0.122
10	0.117	0.118	0.121	0.125	0.123	0.129	0.14	0.136	0.127	0.126	0.131	0.124	0.123	0.124	0.128
15	0.119	0.119	0.123	0.124	0.123	0.131	0.136	0.129	0.132	0.129	0.126	0.127	0.123	0.126	0.124
20	0.118	0.117	0.122	0.121	0.124	0.131	0.13	0.135	0.131	0.127	0.121	0.124	0.119	0.13	0.135
25	0.116	0.119	0.121	0.125	0.125	0.132	0.135	0.131	0.133	0.131	0.125	0.125	0.124	0.128	0.139
30	0.119	0.123	0.12	0.122	0.127	0.13	0.131	0.131	0.138	0.126	0.128	0.127	0.124	0.133	0.131
35	0.119	0.117	0.119	0.122	0.126	0.129	0.131	0.13	0.138	0.125	0.128	0.127	0.143	0.132	0.152
40	0.116	0.117	0.121	0.125	0.124	0.135	0.134	0.143	0.133	0.131	0.127	0.125	0.142	0.147	0.163
45	0.118	0.117	0.122	0.121	0.124	0.13	0.13	0.136	0.135	0.13	0.122	0.125	0.17	0.171	0.181
50	0.129	0.128	0.132	0.131	0.128	0.127	0.146	0.127	0.137	0.131	0.127	0.129	0.183	0.181	0.19
55	0.141	0.133	0.137	0.144	0.143	0.153	0.165	0.156	0.153	0.154	0.158	0.159	0.178164	0.182406	0.209272
60	0.172	0.17	0.171	0.172	0.174	0.173	0.177	0.172	0.169	0.165	0.16	0.16	0.178164	0.182406	0.199374
65	0.184	0.175	0.187	0.183	0.187	0.196	0.195	0.198	0.194	0.195	0.194	0.2	0.171094	0.186648	0.210686

## Sheet: ExDFig.7k
PDIA6 WT*		PDIA6 5x linker mutant
number of condensates per cell		number of condensates per cell
41		0
45		0
13		0
10		0
15		0
22		0
46		0
21		0
18		0
22		0
31		0
15		0
37		0														1.14375e-07
34		0
33		0
8		0
54		0
12
40
34
5
20
10
14
22
*same data as in Fig. 1e, presented here for comparison
