# Supplementary material for: A multichaperone condensate enhances protein folding in the endoplasmic reticulum
Source: Nat Cell Biol. 2025 Aug 11;27(9):1422–30. doi: 10.1038/s41556-025-01730-w (PMC12431857; doi:10.1038/s41556-025-01730-w)
Supplement: Supplementary file 19 — Statistical source data. [file 41556_2025_1730_MOESM19_ESM.xlsx]

## Sheet: ExDFig.8a
endogenous PDIA6 condensates					transiently transfected PDIA6-GFP condensates
intensity ratio		av	0.230303		Intensity ratio
		stdev	0.0724347		0.49
0.33
					0.4
0.36
0.19					0.45
0.3					0.4
0.29					0.6
0.27
0.35					0.54
0.27
0.35					0.61
					0.63
0.17
0.18					0.56
0.37
0.27					0.66
0.19					0.57
0.2
0.1					0.38
0.12					0.48
0.22					0.51
0.19
0.25					0.74
0.19					0.73
0.21					0.71
0.24
					0.43
0.19					0.73
0.16
0.21					0.56
0.23					0.77
0.15
0.27					0.77
0.21					0.55
0.09
0.22					0.82
0.26					0.69
					0.8
					0.78
					0.7
					0.81
					0.76
					0.87

## Sheet: ExDFig.8l
	run 01	run 02	run 03
BiP [uM]	Fnorm [%]	Fnorm [%]	Fnorm [%]
1.51062e-08	0.982227	0.980843	0.980989		0.981353	0.000760288
3.02124e-08	0.980409	0.981434	0.98156		0.981135	0.000631207
6.04248e-08	0.981675	0.980808	0.980526		0.981003	0.000599094
1.2085e-07	0.981281	0.981506	0.981608		0.981465	0.000167192
2.41699e-07	0.981698	0.981144	0.981024		0.981289	0.000359673
4.83398e-07	0.98109	0.980154	0.983069		0.981438	0.00148815
9.66797e-07	0.980672	0.981017	0.98128		0.98099	0.00030493
1.93359e-06	0.98089	0.982061	0.982077		0.981676	0.000680785
3.86719e-06	0.982718	0.981192	0.981292		0.981734	0.000853206
7.73437e-06	0.982444	0.980703	0.98131		0.981486	0.000883714
1.54687e-05	0.98068	0.980529	0.981102		0.980771	0.000297005
3.09375e-05	0.978715	0.979067	0.979754		0.979179	0.000528351
6.1875e-05	0.979189	0.979371	0.978792		0.979118	0.00029626
0.00012375	0.976831	0.977273	0.97843		0.977512	0.000825509
0.0002475	0.97786	0.976226	0.976447		0.976844	0.00088658
0.000495	0.973666	0.975057	0.97744		0.975387	0.00190872
