# Supplementary material for: A multichaperone condensate enhances protein folding in the endoplasmic reticulum
Source: Nat Cell Biol. 2025 Aug 11;27(9):1422–30. doi: 10.1038/s41556-025-01730-w (PMC12431857; doi:10.1038/s41556-025-01730-w)
Supplement: Supplementary file 20 — Statistical source data. [file 41556_2025_1730_MOESM20_ESM.xlsx]

## Sheet: ExDFig.10a
endogenous	transfected PDIA6-GFP
PDIA6-proinsulin	PDIA6-GFP- proinsulin
0.934	0.86
0.947	0.93
0.95	0.852
0.949	0.891
0.966	0.917
0.96	0.941
0.953	0.915
0.877	0.935
0.899	0.838
0.862	0.805
0.895	0.807
0.963
0.957
0.916
0.936
15	10

## Sheet: ExDFig.10h
		repetition 1				repetition 2				repetition 3
	absorbance
PDIA6 WT	550 nm	0.278	0.339	0.329		0.296	0.349	0.325		0.356	0.371	0.369
	690 nm	0.118	0.106	0.153		0.114	0.119	0.096		0.115	0.133	0.1
PDIA6 5x linker mutant	550 nm	0.196	0.233	0.219		0.231	0.226	0.244		0.233	0.227	0.248
	690 nm	0.086	0.116	0.098		0.104	0.108	0.108		0.099	0.106	0.115
NT	550 nm	0.403	0.452	0.409		0.4	0.424	0.387		0.37	0.57	0.417
	690 nm	0.114	0.136	0.12		0.106	0.121	0.107		0.098	0.145	0.122
WT rel.		0.553633	0.737342	0.608997		0.619048	0.759076	0.817857		0.886029	0.56	0.911864		0.717094	0.196117
5x linker mutant rel.		0.380623	0.370253	0.418685		0.431973	0.389439	0.485714		0.492647	0.284706	0.450847		0.411654	0.109992

## Sheet: ExDFig.10i
	NT	PDIA6 WT	PDIA6 5x linker mutant		WT/NT	5x/NT
repetition 1	1	0.91	0.78		0.91	0.78
	1	0.9	0.82		0.9	0.82
	1	0.92	0.88		0.92	0.88
repetition 2	0.91	1	0.77		1.0989	0.846154
	0.96	1	0.81		1.04167	0.84375
	0.96	1	0.82		1.04167	0.854167
repetition 3	0.96	0.95	0.81		0.989583	0.84375
	0.96	0.91	0.77		0.947917	0.802083
	0.97	0.95	0.83		0.979381	0.85567
				average	0.981013	0.836175
				stdev	0.068698	0.0304513

## Sheet: ExDFig.10j
			repetition 1				repetition 2				repetition 3
		absorbance
siRNA 19715	NT	550 nm	0.169	0.222	0.126		0.16	0.14	0.134		0.156	0.142	0.13
siRNA 19715	PDIA6 WT	550 nm	0.165	0.162	0.165		0.162	0.142	0.168		0.154	0.164	0.16
siRNA 19715	PDIA6 5x linker mutant	550 nm	0.112	0.205	0.128		0.123	0.155	0.115		0.147	0.126	0.119
siRNA 19716	NT	550 nm	0.2	0.201	0.146		0.127	0.151	0.107		0.159	0.146	0.137
siRNA 19716	PDIA6 WT	550 nm	0.151	0.162	0.159		0.17	0.159	0.204		0.204	0.203	0.177
siRNA 19716	PDIA6 5x linker mutant	550 nm	0.116	0.119	0.123		0.121	0.127	0.131		0.14	0.134	0.096
siRNA 19715	NT	690 nm	0.088	0.12	0.063		0.085	0.072	0.072		0.08	0.073	0.069
siRNA 19715	PDIA6 WT	690 nm	0.084	0.083	0.079		0.081	0.077	0.081		0.079	0.078	0.079
siRNA 19715	PDIA6 5x linker mutant	690 nm	0.066	0.113	0.076		0.069	0.082	0.075		0.083	0.063	0.066
siRNA 19716	NT	690 nm	0.155	0.113	0.09		0.078	0.096	0.062		0.098	0.083	0.085
siRNA 19716	PDIA6 WT	690 nm	0.085	0.096	0.084		0.086	0.086	0.113		0.103	0.106	0.096
siRNA 19716	PDIA6 5x linker mutant	690 nm	0.073	0.071	0.073		0.071	0.075	0.082		0.084	0.082	0.06
																average	stdev
siRNA 19715	rel. PDIA6 WT		1	0.77451	1.36508		1.08	1.40323	0.986842		1.24638	1.32787	0.942029			1.1251	0.219088
siRNA 19715	rel. PDIA6 5x linker mutant		0.901961	0.825397	0.72		1.07353	0.645161	0.842105		0.913043	0.868852	0.666667			0.828524	0.135084
siRNA 19716	rel. PDIA6 WT		1.46667	1.33929	1.71429		1.32727	2.02222	1.65574		1.53968	1.55769	1.11864			1.52683	0.260653
siRNA 19716	rel. PDIA6 5x linker mutant		0.955556	0.545455	0.892857		1.02041	0.945455	0.918033		0.825397	0.692308	0.830508			0.847331	0.147603

## Sheet: ExFig.10k
SIRNA 19715									SIRNA 19716
	PDIA6 WT	PDIA6 5x linker mutant	NT		WT/NT	5x/NT				PDIA6 WT	PDIA6 5x linker mutant	NT		WT/NT	5x/NT
repetition 1	0.9	0.74	0.97		0.927835	0.762887			repetition 1	0.84	0.73	0.97		0.865979	0.752577
	0.87	0.75	0.95		0.915789	0.789474				0.9	0.71	0.89		1.01124	0.797753
	0.83	0.76	0.89		0.932584	0.853933				0.83	0.76	0.91		0.912088	0.835165
repetition 2	0.91	0.74	0.94		0.968085	0.787234			repetition 2	0.77	0.65	0.91		0.846154	0.714286
	0.91	0.72	0.94		0.968085	0.765957				0.84	0.6	0.79		1.06329	0.759494
	0.89	0.7	0.96		0.927083	0.729167				0.85	0.64	0.89		0.955056	0.719101
repetition 3	0.89	0.68	0.91		0.978022	0.747253			repetition 3	0.85	0.7	0.82		1.03659	0.853659
	0.87	0.7	0.96		0.90625	0.729167				0.84	0.69	0.73		1.15068	0.945205
	0.88	0.66	0.94		0.93617	0.702128				0.85	0.7	0.85		1	0.823529
													average	0.980134	0.797155
				average	0.939989	0.763022							stdev	0.10447	0.0783052
				stdev	0.0253301	0.0444528
